# Supplementary material for: Assessing the role of live poultry trade in community-structured transmission of avian influenza in China
Source: Proc Natl Acad Sci U S A. 2020 Mar 2;117(11):5949–54. doi: 10.1073/pnas.1906954117 (PMC7084072; doi:10.1073/pnas.1906954117)
Supplement: Supplementary File [file pnas.1906954117.sd01.xlsx]

## Sheet: comparsion
Perbutation	Rand index	van Dongen metric	normalized mutual information	variation of information
1	0.249481	19	0.421626	1.27525
2	0.627229	10	0.759519	0.686445
3	0.553225	13	0.69185	0.883483
4	0.639164	9	0.777103	0.632691
5	0.451041	16	0.616143	1.0163
6	0.712639	9	0.836425	0.563182
7	0.646329	11	0.772892	0.661262
8	0.549724	16	0.68732	0.916745
9	0.635438	12	0.736746	0.823612
10	0.342329	16	0.583695	0.917906
11	0.343724	21	0.545441	1.42654
12	0.217457	27	0.409422	1.55181
13	0.710339	7	0.841913	0.449348
14	0.406328	17	0.558168	1.16802
15	0.401774	19	0.614021	1.20007
16	0.509515	17	0.637551	1.06125
17	0.490338	16	0.702292	0.987593
18	0.386379	18	0.546293	1.19625
19	0.702624	9	0.790249	0.607201
20	0.743012	8	0.813163	0.587083
21	0.733012	8	0.806898	0.597295
22	0.633416	10	0.739718	0.749188
23	0.599305	13	0.716304	0.835137
24	0.397778	17	0.590686	1.07236
25	0.348625	21	0.522452	1.24389
26	0.341315	20	0.522562	1.26091
27	0.500732	15	0.691016	0.982558
28	0.51792	16	0.651507	1.02296
29	0.397778	17	0.590686	1.07236
30	0.583006	12	0.687663	0.908197
31	0.362309	17	0.539947	1.03721
32	0.362309	17	0.539947	1.03721
33	0.480705	16	0.645404	0.916745
34	0.596327	12	0.759882	0.740948
35	0.582045	11	0.717952	0.805098
36	0.715137	10	0.82199	0.579187
37	0.582045	11	0.717952	0.805098
38	0.362309	17	0.539947	1.03721
39	0.817549	6	0.896848	0.341188
40	0.264602	24	0.440165	1.48222
41	0.524163	13	0.663541	0.893695
42	0.624402	12	0.768532	0.744014
43	0.671941	10	0.78459	0.669747
44	0.599305	13	0.716304	0.835137
45	0.342329	16	0.583695	0.917906
46	0.454716	14	0.727233	0.743522
47	0.593451	11	0.732971	0.70844
48	0.490689	12	0.663492	0.87398
49	0.591704	15	0.712652	0.847013
50	0.747124	6	0.823768	0.549647
51	0.296817	20	0.514299	1.21223
52	0.633345	10	0.774294	0.701756
53	0.496393	14	0.6121	1.03143
54	0.687518	10	0.789894	0.656118
55	0.692865	9	0.817412	0.522281
56	0.335198	18	0.507723	1.1089
57	0.56309	14	0.713559	0.884886
58	0.628865	10	0.758606	0.676863
59	0.517035	12	0.683012	0.899767
60	0.349575	18	0.491916	1.33505
61	0.488926	14	0.607389	1.0379
62	0.249481	19	0.421626	1.27525
63	0.397778	17	0.590686	1.07236
64	0.520639	14	0.705467	0.911479
65	0.249481	19	0.421626	1.27525
66	0.640377	9	0.777165	0.621598
67	0.481764	17	0.630545	1.08486
68	0.398071	17	0.621998	1.04971
69	0.861238	4	0.890571	0.336455
70	0.240483	26	0.458077	1.42695
71	0.369262	20	0.607724	1.21291
72	0.633748	13	0.766844	0.758613
73	0.566128	15	0.694701	0.896474
74	0.695252	8	0.796892	0.63347
75	0.695006	8	0.822377	0.507019
76	0.710339	7	0.841913	0.449348
77	0.495694	13	0.623046	0.99553
78	0.397778	17	0.590686	1.07236
79	0.644871	10	0.764964	0.67386
80	0.77123	7	0.842157	0.503103
81	0.342329	16	0.583695	0.917906
82	0.760092	6	0.82664	0.540688
83	0.632158	10	0.737537	0.804538
84	0.498876	14	0.648964	0.925544
85	0.461484	16	0.652869	0.977825
86	0.571524	11	0.695665	0.804538
87	0.342329	16	0.583695	0.917906
88	0.228544	23	0.433022	1.41753
89	0.391509	17	0.586696	1.07976
90	0.509515	16	0.674632	0.952671
91	0.843759	4	0.885569	0.357346
92	0.197424	22	0.363296	1.41537
93	0.264912	18	0.482839	1.1287
94	0.280554	20	0.521539	1.18373
95	0.651259	10	0.772771	0.707682
96	0.202325	20	0.420822	1.24844
97	0.443298	17	0.639966	1.01883
98	0.524163	13	0.663541	0.893695
99	0.611447	13	0.745737	0.748494
100	0.580883	12	0.662477	1.02854

## Sheet: perbutation_results
Perbutation	Beijing	Tianjin	Hebei	Shanxi	Neimenggu	Liaoning	Jilin	Heilongjiang	Shanghai	Jiangsu	Zhejiang	Anhui	Fujian	Jiangxi	Shandong	Henan	Hubei	Hunan	Guangdong	Guangxi	Hainan	Chongqing	Sichuan	Guizhou	Yunnan	Tibet	Shannxi	Gansu	Qinghai	Ningxia	Xinjiang	Hong_Kong
1	1	1	1	1	1	1	1	1	2	2	2	2	2	2	1	1	2	2	2	2	2	2	2	2	2	1	2	2	2	2	2	2
2	1	1	1	1	1	2	2	2	3	3	3	3	3	3	1	1	3	3	3	4	4	4	4	4	4	4	1	1	1	1	1	4
3	1	1	1	1	1	2	2	2	3	3	3	3	3	3	1	1	3	3	3	4	4	4	4	4	4	4	1	1	4	4	1	4
4	1	1	1	1	1	2	2	2	3	3	3	3	3	3	1	1	3	3	3	4	4	4	4	4	4	1	1	1	1	1	1	4
5	1	1	1	1	1	1	1	1	2	2	2	2	2	2	2	2	2	2	3	3	3	3	3	3	3	3	2	2	2	1	3	3
6	1	1	1	1	1	2	2	2	3	3	3	3	4	4	1	1	4	4	4	5	5	5	6	5	5	7	6	6	6	7	6	5
7	1	1	2	2	2	1	1	1	3	3	3	3	3	3	2	2	3	3	4	4	4	4	4	4	4	2	2	2	2	2	2	4
8	1	1	2	1	2	1	1	1	3	3	3	3	3	3	2	2	3	3	4	4	4	4	4	4	4	4	2	2	2	4	2	4
9	1	1	2	2	2	1	1	1	3	3	3	3	3	3	2	2	3	3	4	4	4	4	4	4	4	4	5	5	1	5	5	4
10	1	1	1	1	1	1	1	1	2	2	2	2	2	2	1	1	2	2	2	2	2	2	2	2	2	2	2	2	2	1	2	2
11	1	1	2	2	2	1	1	1	3	3	3	3	4	4	2	2	4	4	4	5	5	5	5	5	5	1	4	4	4	4	2	5
12	1	1	2	1	2	1	1	1	2	2	2	2	3	3	2	2	3	3	3	3	3	3	3	3	3	1	2	2	3	2	2	3
13	1	1	1	1	1	2	2	2	3	3	3	3	3	3	1	1	3	3	4	4	4	4	4	4	4	1	1	1	1	1	1	4
14	1	1	1	1	1	1	1	1	2	2	2	2	2	2	2	2	2	2	3	3	3	3	3	3	3	3	2	2	3	3	3	3
15	1	1	1	1	1	2	2	2	3	3	3	3	4	4	3	3	4	4	4	5	5	5	5	5	5	5	3	3	3	1	1	5
16	1	1	2	1	2	1	1	1	3	3	3	3	3	3	2	2	3	3	4	4	4	4	4	4	4	4	2	2	2	4	3	4
17	1	1	1	1	1	2	2	2	3	3	3	3	4	4	5	5	4	4	4	6	6	6	4	6	6	1	5	5	5	5	5	6
18	1	1	1	1	1	1	1	1	2	2	2	2	2	2	2	2	2	2	3	3	3	3	3	3	3	1	2	2	2	2	3	3
19	1	1	1	1	1	2	2	2	3	3	3	3	3	3	1	1	3	3	4	4	4	4	4	4	4	4	1	1	2	1	4	4
20	1	1	1	1	1	2	2	2	3	3	3	3	3	3	4	4	3	3	5	5	5	5	5	5	5	2	4	4	4	1	4	5
21	1	1	1	1	1	2	2	2	3	3	3	3	3	3	1	1	3	3	4	4	4	4	4	4	4	4	5	5	1	5	5	4
22	1	1	1	1	1	2	2	2	3	3	3	3	3	3	1	1	3	3	3	4	4	4	4	4	4	2	1	1	1	1	1	4
23	1	1	1	1	1	1	1	1	2	2	2	2	2	2	3	3	2	2	4	4	4	4	4	4	4	1	3	3	3	3	3	4
24	1	1	1	1	1	1	1	1	2	2	2	2	2	2	2	2	2	2	3	3	3	3	3	3	3	3	2	2	2	2	2	3
25	1	1	1	1	1	2	2	2	1	1	1	1	3	3	1	1	3	3	3	3	3	3	3	3	3	2	1	1	2	1	2	3
26	1	1	1	1	1	1	1	1	2	2	2	2	2	2	2	2	2	3	3	3	3	3	3	3	3	3	2	2	3	2	2	3
27	1	1	1	1	1	2	2	2	3	3	3	3	4	4	1	1	4	4	4	5	5	5	5	5	5	6	4	4	4	4	4	5
28	1	1	2	1	2	1	1	1	3	3	3	3	3	3	2	2	3	3	3	4	4	4	4	4	4	2	2	2	2	4	2	4
29	1	1	1	1	1	1	1	1	2	2	2	2	2	2	2	2	2	2	3	3	3	3	3	3	3	3	2	2	2	2	2	3
30	1	1	1	1	1	2	2	2	3	3	3	3	3	3	1	1	3	3	3	4	4	4	4	4	4	2	1	1	1	2	1	4
31	1	1	1	1	1	1	1	1	2	2	2	2	2	2	1	1	2	2	2	2	2	2	2	2	2	1	1	1	1	1	1	2
32	1	1	1	1	1	1	1	1	2	2	2	2	2	2	1	1	2	2	2	2	2	2	2	2	2	1	1	1	1	1	1	2
33	1	1	1	1	1	2	2	2	3	3	3	3	3	3	1	1	3	3	3	3	3	3	3	3	3	2	1	1	2	1	2	3
34	1	1	1	1	1	2	2	2	3	3	3	3	4	4	1	4	4	4	5	5	5	5	4	5	5	4	4	4	5	1	4	5
35	1	1	1	1	1	2	2	2	3	3	3	3	3	3	1	1	3	3	3	4	4	4	4	4	4	4	1	4	4	4	4	4
36	1	1	1	1	1	2	2	2	3	3	3	3	3	3	4	4	3	3	5	5	5	5	5	5	5	6	4	4	6	4	4	5
37	1	1	1	1	1	2	2	2	3	3	3	3	3	3	1	1	3	3	3	4	4	4	4	4	4	4	1	4	4	4	4	4
38	1	1	1	1	1	1	1	1	2	2	2	2	2	2	1	1	2	2	2	2	2	2	2	2	2	1	1	1	1	1	1	2
39	1	1	1	1	1	2	2	2	3	3	3	3	4	4	1	1	4	4	4	5	5	5	6	5	5	6	6	6	6	1	6	5
40	1	1	1	1	1	1	1	1	2	2	2	2	3	3	2	2	3	3	3	3	3	3	3	3	3	1	2	2	2	1	3	3
41	1	1	1	1	1	1	1	1	2	2	2	2	2	2	1	1	2	2	3	3	3	3	3	3	3	3	2	2	3	3	3	3
42	1	1	2	1	2	3	3	3	4	4	4	4	4	4	2	2	4	4	5	5	5	5	5	5	5	6	2	2	2	2	2	6
43	1	1	1	1	1	2	2	2	3	3	3	3	3	3	4	4	3	3	5	5	5	5	5	5	5	4	4	4	3	4	4	5
44	1	1	1	1	1	1	1	1	2	2	2	2	2	2	3	3	2	2	4	4	4	4	4	4	4	1	3	3	3	3	3	4
45	1	1	1	1	1	1	1	1	2	2	2	2	2	2	1	1	2	2	2	2	2	2	2	2	2	2	2	2	2	1	2	2
46	1	1	1	1	1	2	2	2	3	3	3	3	4	4	1	1	4	4	4	4	4	4	4	4	4	4	4	4	4	1	4	4
47	1	1	1	1	1	1	1	1	2	2	2	2	2	2	1	1	2	2	3	3	3	3	3	3	3	2	2	2	3	1	2	3
48	1	1	1	1	1	1	1	1	2	2	2	2	2	2	1	1	2	2	2	3	3	3	3	3	3	1	1	1	1	1	1	3
49	1	1	2	1	2	1	1	1	3	3	3	3	3	3	2	2	3	3	4	4	4	4	4	4	4	1	2	2	2	1	2	4
50	1	1	1	1	1	2	2	2	3	3	3	3	3	3	1	1	3	4	4	4	4	4	4	4	4	5	5	5	5	5	5	4
51	1	1	1	1	1	2	2	2	1	1	1	1	3	3	1	1	3	3	3	3	3	3	3	3	3	1	1	1	3	1	1	3
52	1	1	1	1	1	2	2	2	3	3	3	3	3	3	4	4	3	5	5	5	5	5	5	5	5	4	4	4	4	4	4	5
53	1	1	1	1	1	1	1	1	2	2	2	2	2	2	1	1	2	2	3	3	3	3	3	3	3	1	2	2	3	2	3	3
54	1	1	1	1	1	2	2	2	3	3	3	3	3	3	4	4	3	3	5	5	5	5	5	5	5	1	4	4	4	4	4	5
55	1	1	1	1	1	2	2	2	3	3	3	3	3	3	1	1	3	3	4	4	4	4	4	4	4	1	1	1	4	1	4	4
56	1	1	1	1	1	1	1	1	2	2	2	2	2	2	1	1	2	2	2	2	2	2	2	2	2	1	1	2	1	1	1	2
57	1	1	1	1	1	2	2	2	3	3	3	3	4	4	1	1	4	4	4	5	5	5	4	5	5	5	4	4	4	1	1	5
58	1	1	1	1	1	1	2	2	3	3	3	3	3	3	1	1	3	3	4	4	4	4	4	4	4	4	1	1	1	1	1	4
59	1	1	1	1	1	2	2	2	3	3	3	3	3	3	1	1	3	4	4	4	4	4	4	4	4	4	1	1	4	4	4	4
60	1	1	1	1	1	1	1	1	2	2	2	2	2	2	2	2	2	2	2	3	3	3	3	3	3	1	2	2	1	1	1	3
61	1	1	1	1	1	1	1	1	2	2	2	2	2	2	1	1	2	2	2	3	3	3	3	3	3	1	2	2	3	1	2	3
62	1	1	1	1	1	1	1	1	2	2	2	2	2	2	1	1	2	2	2	2	2	2	2	2	2	1	2	2	2	2	2	2
63	1	1	1	1	1	1	1	1	2	2	2	2	2	2	2	2	2	2	3	3	3	3	3	3	3	2	2	2	3	2	2	3
64	1	1	1	1	1	2	2	2	3	3	3	3	4	4	1	1	4	4	4	5	5	5	4	5	5	2	4	4	4	4	4	5
65	1	1	1	1	1	1	1	1	2	2	2	2	2	2	1	1	2	2	2	2	2	2	2	2	2	1	2	2	2	2	2	2
66	1	1	1	1	1	1	2	2	3	3	3	3	3	3	1	1	3	3	4	4	4	4	4	4	4	1	1	1	1	1	1	4
67	1	1	2	1	2	1	1	1	3	3	3	3	3	3	2	2	3	4	4	4	4	4	4	4	4	4	2	2	1	2	2	4
68	1	1	1	1	1	2	2	2	3	3	3	3	4	4	1	1	4	4	4	4	4	4	4	4	4	1	1	1	1	4	1	4
69	1	1	1	1	1	1	2	2	3	3	3	3	3	3	1	1	3	3	4	4	4	4	4	4	4	5	5	5	5	1	5	4
70	1	1	1	1	1	1	1	1	2	2	2	2	3	3	2	2	3	3	3	3	3	3	3	3	3	2	2	3	3	2	2	3
71	1	1	1	1	1	2	2	2	3	3	3	3	4	4	3	3	4	4	4	5	5	5	4	5	5	1	3	3	3	3	3	5
72	1	1	1	1	1	2	2	2	3	3	3	3	3	3	4	4	3	3	5	5	5	5	5	5	5	6	4	4	5	4	4	6
73	1	1	2	1	2	1	1	1	3	3	3	3	3	3	2	2	3	3	4	4	4	4	4	4	4	1	2	2	4	2	4	4
74	1	1	1	1	1	2	2	2	3	3	3	3	3	3	4	4	3	3	3	5	5	5	4	5	5	5	4	4	4	1	4	5
75	1	1	1	1	1	2	2	2	3	3	3	3	3	3	1	1	3	3	4	4	4	4	4	4	4	4	1	1	1	1	1	4
76	1	1	1	1	1	2	2	2	3	3	3	3	3	3	1	1	3	3	4	4	4	4	4	4	4	1	1	1	1	1	1	4
77	1	1	1	1	1	1	1	1	2	2	2	2	2	2	1	1	2	2	3	3	3	3	3	3	3	2	2	2	1	2	2	3
78	1	1	1	1	1	1	1	1	2	2	2	2	2	2	2	2	2	2	3	3	3	3	3	3	3	3	2	2	2	2	2	3
79	1	1	1	1	1	2	2	2	3	3	3	3	3	3	1	1	3	3	3	4	4	4	4	4	4	4	1	4	4	1	1	4
80	1	1	1	1	1	2	2	2	3	3	3	3	3	3	1	1	3	3	4	4	4	4	4	4	4	5	6	6	4	6	6	4
81	1	1	1	1	1	1	1	1	2	2	2	2	2	2	1	1	2	2	2	2	2	2	2	2	2	2	2	2	2	1	2	2
82	1	1	1	1	1	2	2	2	3	3	3	3	3	3	1	1	3	3	3	4	4	4	5	4	4	4	5	5	5	5	5	4
83	1	1	1	1	1	2	2	2	3	3	3	3	3	3	1	1	3	3	3	4	4	4	4	4	4	4	5	5	1	4	5	4
84	1	1	1	1	1	1	1	1	2	2	2	2	2	2	1	1	2	2	2	3	3	3	3	3	3	3	1	1	3	1	1	3
85	1	1	1	1	1	2	2	2	3	3	3	3	4	4	1	1	4	4	4	4	4	4	4	4	4	2	1	1	1	1	1	4
86	1	1	1	1	1	1	1	1	2	2	2	2	2	2	1	1	2	2	3	3	3	3	3	3	3	1	2	2	2	1	2	3
87	1	1	1	1	1	1	1	1	2	2	2	2	2	2	1	1	2	2	2	2	2	2	2	2	2	2	2	2	2	1	2	2
88	1	1	1	1	1	2	2	2	1	1	1	1	3	3	1	1	3	3	3	3	3	3	3	3	3	3	1	1	1	3	3	3
89	1	1	1	1	1	1	1	1	2	2	2	2	2	2	2	2	2	2	3	3	3	3	2	3	3	1	2	2	2	2	1	3
90	1	1	2	1	2	1	1	1	3	3	3	3	3	3	2	2	3	4	4	4	4	4	4	4	4	4	2	2	2	2	2	4
91	1	1	1	1	1	2	2	2	3	3	3	3	3	3	1	1	3	3	4	4	4	4	4	4	4	5	5	5	5	5	5	4
92	1	1	1	1	1	1	1	1	1	1	1	1	2	2	1	1	2	2	2	2	2	2	2	2	2	1	1	1	1	1	1	2
93	1	1	1	1	1	1	1	1	2	2	2	2	2	2	1	1	2	2	2	2	2	2	2	2	2	2	2	2	2	2	2	2
94	1	1	1	1	1	2	2	2	1	1	1	1	3	3	1	1	3	3	3	3	3	3	3	3	3	3	3	3	3	3	3	3
95	1	1	1	1	1	2	2	2	3	3	3	3	3	3	4	4	3	3	3	5	5	5	5	5	5	5	4	4	4	1	4	5
96	1	1	1	1	1	1	1	1	2	2	2	2	2	2	1	2	2	2	2	2	2	2	2	2	2	2	2	2	2	2	2	2
97	1	1	1	1	1	2	2	2	3	3	3	3	4	4	1	1	4	4	4	4	4	4	4	4	4	2	1	4	2	1	4	4
98	1	1	1	1	1	1	1	1	2	2	2	2	2	2	1	1	2	2	3	3	3	3	3	3	3	3	2	2	2	3	2	3
99	1	1	1	1	1	1	1	1	2	2	2	2	2	2	3	3	2	2	4	4	4	4	4	4	4	4	3	3	3	3	3	4
100	1	1	1	1	1	1	2	2	3	3	3	3	3	3	1	4	3	3	3	5	5	5	5	5	5	1	4	3	4	1	4	5
