# Supplementary material for: Assessing the role of live poultry trade in community-structured transmission of avian influenza in China
Source: Proc Natl Acad Sci U S A. 2020 Mar 2;117(11):5949–54. doi: 10.1073/pnas.1906954117 (PMC7084072; doi:10.1073/pnas.1906954117)
Supplement: Supplementary File [file pnas.1906954117.sd02.xlsx]

## Sheet: H5N1
Isolate GISAID id/Genbank ID	Sampling province	Sampling year
AF046080	Hong_Kong	1997
AF057291	Hong_Kong	1997
AF046099	Hong_Kong	1997
AF509031	Hong_Kong	2001
AF509016	Hong_Kong	2001
AF098541	Hong_Kong	1997
AY221523	Hong_Kong	2001
AY221521	Hong_Kong	2001
AY221527	Hong_Kong	2001
DQ095626	Guangdong	2005
DQ095624	Yunnan	2005
AY651346	Hong_Kong	2002
AY651351	Hong_Kong	2002
AY575876	Hong_Kong	2002
AY575878	Hong_Kong	2002
AY651357	Hong_Kong	2003
AY651354	Hong_Kong	2003
AY651356	Hong_Kong	2003
AY651355	Hong_Kong	2003
AY651349	Hong_Kong	2002
AY651372	Yunnan	2004
AY651371	Yunnan	2004
AY651365	Hunan	2004
AY651364	Hunan	2004
AY651363	Hunan	2003
AF098543	Hong_Kong	1997
AY059478	Hong_Kong	2000
AY059479	Hong_Kong	2000
AY651345	Hong_Kong	2002
AF398417	Hong_Kong	2000
AF398418	Hong_Kong	2000
AF098545	Hong_Kong	1997
AY059474	Hong_Kong	2000
AY059480	Hong_Kong	2000
DQ095628	Guangdong	2005
DQ992780	Guangdong	2006
AY575880	Hong_Kong	2002
AY651366	Guangdong	2004
AF509022	Hong_Kong	2001
DQ095627	Guangdong	2005
AF098546	Hong_Kong	1997
KM392376	Yunnan	2014
KM392377	Yunnan	2014
KM392378	Yunnan	2014
KU851866	Guangdong	2012
KM392379	Yunnan	2014
KM392380	Yunnan	2014
KP735810	Jiangsu	2011
KP735809	Jiangsu	2010
KP735814	Jiangsu	2011
HM172096	Fujian	2007
DQ992822	Fujian	2005
DQ992823	Fujian	2005
DQ992824	Fujian	2005
DQ992828	Fujian	2005
DQ992830	Fujian	2005
DQ992831	Fujian	2006
KP735811	Jiangsu	2010
AY609312	Guangdong	2004
AY737296	Guangdong	2004
AY737289	Guangdong	2004
DQ320893	Guangxi	2004
DQ992718	Guangxi	2005
DQ993114	Guangxi	2006
KT762439	Guangxi	2009
DQ992772	Guizhou	2006
DQ992751	Guizhou	2005
DQ992763	Guizhou	2006
DQ992755	Guizhou	2005
DQ992758	Guizhou	2005
DQ992759	Guizhou	2005
DQ992762	Guizhou	2005
DQ992769	Guizhou	2006
HM172079	Guizhou	2008
AY950232	Henan	2004
FJ784843	Henan	2006
AY950234	Henan	2004
AY950231	Henan	2004
HM172080	Henan	2006
DQ992836	Hong_Kong	2006
KC784945	Hong_Kong	2003
AY575879	Hong_Kong	2002
KF169907	Hong_Kong	2009
KF169906	Hong_Kong	2008
AF082036	Hong_Kong	1997
DQ992841	Hong_Kong	2006
AF509019	Hong_Kong	2001
AF509017	Hong_Kong	2001
EF670482	Hubei	2004
FJ784851	Hubei	2007
FJ784853	Hubei	2007
AY684706	Hubei	2004
AY770079	Hubei	2004
KJ522766	Hubei	2010
DQ997087	Hubei	2002
DQ997102	Hubei	1997
DQ997111	Hubei	1997
DQ997122	Hubei	1997
DQ997133	Hubei	1997
DQ997147	Hubei	2003
DQ997156	Hubei	2003
FJ784847	Hunan	2007
HM172112	Hunan	2005
CY028962	Hunan	2002
GU182142	Hunan	2007
FJ784854	Hunan	2006
HM172114	Hunan	2004
GU182158	Hunan	2008
DQ320910	Hunan	2005
DQ003215	Zhejiang	2001
HM172092	Jiangsu	2008
KP762509	Jiangsu	2014
KP762501	Jiangsu	2013
KP735817	Jiangsu	2010
KC631943	Jiangsu	2009
KC631942	Jiangsu	2010
KC709803	Jiangsu	2010
JQ638673	Jiangsu	2010
DQ997268	Jilin	2003
DQ997318	Jilin	2003
DQ997325	Jilin	2004
DQ997352	Jilin	2003
DQ997370	Jilin	2003
DQ997538	Jilin	2002
DQ997547	Jilin	2003
HM172093	Shandong	2009
HM172073	Shandong	2006
HM172082	Shandong	2006
DQ767725	Shandong	2004
KC631945	Shandong	2010
CY028954	Guangdong	2003
CY028929	Guangdong	2001
CY028949	Guangdong	2002
DQ992786	Guangdong	2006
CY028950	Guangdong	2002
CY028938	Guangdong	2001
CY028939	Guangdong	2002
HM172069	Sichuan	2005
KM392382	Yunnan	2014
KM392383	Yunnan	2014
HM172108	Xinjiang	2005
HM172102	Xinjiang	2005
HM172091	Xinjiang	2006
HM172090	Xinjiang	2006
HM172094	Xinjiang	2005
HM172111	Xinjiang	2005
HM172099	Xinjiang	2005
KP735808	Jiangsu	2010
KJ683888	Yunnan	2014
CY028973	Yunnan	2002
CY028979	Yunnan	2003
CY028980	Yunnan	2003
CY028993	Yunnan	2004
CY028986	Yunnan	2003
CY028991	Yunnan	2003
EU635874	Yunnan	2005
DQ520855	Zhejiang	2005
DQ211922	Henan	2003
DQ211923	Henan	2002
DQ211924	Henan	2002
CY028960	Guangdong	2003
KC690156	Hunan	2006
KU851867	Guangdong	2012
AY585357	Fujian	2002
DQ992825	Fujian	2005
DQ992827	Fujian	2005
DQ992829	Fujian	2005
AY585358	Fujian	2002
AY585372	Fujian	2001
AY585359	Fujian	2000
DQ992832	Fujian	2006
DQ992833	Fujian	2006
DQ992834	Fujian	2006
AY585360	Guangdong	2001
AY585373	Guangdong	2000
AY585361	Guangdong	2000
HM172116	Guangdong	2004
AY585374	Guangdong	2000
AY585363	Guangxi	1999
EU263345	Guangxi	2003
DQ993030	Guangxi	2006
DQ992742	Guangxi	2006
DQ320886	Guangxi	2004
DQ320890	Guangxi	2004
DQ320892	Guangxi	2004
EU263353	Guangxi	2003
DQ992717	Guangxi	2005
DQ320877	Guangxi	2004
DQ992721	Guangxi	2005
DQ992746	Guangxi	2006
DQ992726	Guangxi	2005
DQ992733	Guangxi	2005
AY585375	Guangxi	2001
DQ992735	Guangxi	2005
AY585366	Guangxi	2002
DQ992749	Guangxi	2006
DQ320899	Guangxi	2005
DQ992741	Guangxi	2006
DQ320901	Guangdong	2005
DQ992775	Guizhou	2006
DQ992753	Guizhou	2005
DQ992756	Guizhou	2005
DQ992761	Guizhou	2005
DQ992767	Guizhou	2006
FJ784844	Henan	2006
FJ784845	Henan	2006
FJ784846	Henan	2006
FJ784852	Hubei	2007
HM172071	Hubei	2005
EU594349	Hubei	2006
HM172088	Hunan	2007
DQ095630	Hunan	2005
DQ320911	Hunan	2005
DQ320902	Hunan	2005
CY028968	Hunan	2003
DQ320903	Hunan	2005
DQ320905	Hunan	2005
DQ320906	Hunan	2005
FJ784848	Hunan	2007
FJ784849	Hunan	2007
FJ784850	Hunan	2007
HM172097	Hunan	2006
DQ992790	Hunan	2006
FJ784855	Hunan	2006
CY028969	Hunan	2004
FJ784841	Hunan	2006
HM172105	Hunan	2004
CY028970	Hunan	2004
CY028967	Hunan	2003
CY028963	Hunan	2002
DQ992792	Hunan	2006
DQ992793	Hunan	2006
KT762431	Hunan	2008
CY146644	Hunan	2011
CY146692	Hunan	2011
GU596984	Shandong	2008
CY028926	Guangdong	2001
DQ992776	Guangdong	2005
CY028924	Guangdong	2001
CY028931	Guangdong	2001
KM251469	Sichuan	2014
KM251470	Sichuan	2014
DQ992813	Yunnan	2006
CY028974	Yunnan	2003
CY028994	Yunnan	2004
DQ992797	Yunnan	2005
DQ992799	Yunnan	2005
CY028983	Yunnan	2003
CY030881	Yunnan	2006
CY028984	Yunnan	2003
CY028996	Yunnan	2004
DQ992802	Yunnan	2005
DQ992807	Yunnan	2005
CY028987	Yunnan	2003
AY585371	Zhejiang	2000
KU042742	Zhejiang	2014
JN646713	Zhejiang	2011
JN646714	Zhejiang	2011
JN646717	Zhejiang	2011
JN646718	Zhejiang	2011
JN646719	Zhejiang	2011
AY585377	Zhejiang	2000
DQ997405	Fujian	2003
KC784944	Guangdong	2005
AF148678	Guangdong	1996
AF144305	Guangdong	1996
AF364334	Guangdong	1997
HM172089	Guangdong	2004
DQ997522	Guangdong	2001
DQ320882	Guangxi	2004
DQ993025	Guangxi	2006
DQ320888	Guangxi	2004
DQ320889	Guangxi	2004
DQ992716	Guangxi	2005
DQ992740	Guangxi	2006
DQ842487	Guangdong	2006
DQ992771	Guizhou	2006
DQ992774	Guizhou	2006
DQ992765	Guizhou	2006
GU052050	Hong_Kong	2000
GU052019	Hong_Kong	1999
GU052027	Hong_Kong	1999
GU052042	Hong_Kong	2000
HM172070	Hubei	2005
JQ638674	Jiangsu	2010
KC784947	Jilin	2005
DQ997276	Jilin	2003
KP735806	Shandong	2009
DQ992777	Guangdong	2005
DQ992781	Guangdong	2006
DQ320915	Guangdong	2005
DQ992778	Guangdong	2006
DQ992783	Guangdong	2006
DQ992784	Guangdong	2006
CY028932	Guangdong	2001
CY028944	Guangdong	2002
DQ992814	Yunnan	2006
DQ992816	Yunnan	2006
DQ992818	Yunnan	2006
CY030905	Yunnan	2006
DQ992796	Yunnan	2005
CY030929	Yunnan	2006
CY030969	Yunnan	2006
DQ992811	Yunnan	2005
KU042743	Zhejiang	2014
CY028945	Guangdong	2002
CY028942	Guangdong	2002
DQ992782	Guangdong	2006
CY028953	Guangdong	2003
KT587286	Hubei	2012
KM251471	Sichuan	2014
KU042746	Zhejiang	2014
KU042747	Zhejiang	2014
FJ517645	Zhejiang	2005
KU042745	Zhejiang	2014
JF772148	Guangxi	2002
JF772156	Guangxi	2002
JF772164	Guangxi	2002
CY028946	Guangdong	2002
CY028948	Guangdong	2002
CY028961	Guangdong	2004
CY028955	Guangdong	2003

## Sheet: H5N6
ID	Name	Location	Host	Date
161972	161972/duck/Jiangxi/2014-01-10	Jiangxi	duck	2014-01-10
162467	162467/duck/Guangdong/2014-03-15	Guangdong	duck	2014-03-15
173670	173670/chicken/Zhejiang/2013-12-14	Zhejiang	chicken	2013-12-14
173669	173669/duck/Zhejiang/2013-12-14	Zhejiang	duck	2013-12-14
179634	179634/duck/Jiangxi/2014-06-29	Jiangxi	duck	2014-06-29
179635	179635/duck/Jiangxi/2014-06-29	Jiangxi	duck	2014-06-29
179649	179649/duck/Sichuan/2014-04-27	Sichuan	duck	2014-04-27
175336	175336/duck/Guangdong/2014-12-24	Guangdong	duck	2014-12-24
182059	182059/chicken/Guangdong/2013-12-10	Guangdong	chicken	2013-12-10
182060	182060/chicken/Guangdong/2013-12-11	Guangdong	chicken	2013-12-11
182063	182063/chicken/Guangdong/2013-12-13	Guangdong	chicken	2013-12-13
182064	182064/duck/Guangdong/2013-12-18	Guangdong	duck	2013-12-18
182068	182068/duck/Jiangxi/2014-02-17	Jiangxi	duck	2014-02-17
173531	173531/goose/Guangdong/2014-03-13	Guangdong	goose	2014-03-13
173533	173533/goose/Guangdong/2014-03-13	Guangdong	goose	2014-03-13
173482	173482/black_chicken/Jiangxi/2014-02-17	Jiangxi	black_chicken	2014-02-17
173478	173478/duck/Jiangxi/2014-03-30	Jiangxi	duck	2014-03-30
173479	173479/duck/Jiangxi/2014-03-30	Jiangxi	duck	2014-03-30
173480	173480/duck/Jiangxi/2014-03-30	Jiangxi	duck	2014-03-30
195309	195309/chicken/Yunnan/2015-02-27	Yunnan	chicken	2015-02-27
195310	195310/chicken/Yunnan/2015-02-17	Yunnan	chicken	2015-02-17
196571	196571/duck/Jiangsu/2013-07-22	Jiangsu	duck	2013-07-22
196573	196573/chicken/Jiangsu/2014-08-20	Jiangsu	chicken	2014-08-20
196591	196591/chicken/Jiangsu/2014-08-20	Jiangsu	chicken	2014-08-20
198757	198757/goose/Jilin/2015-04-04	Jilin	goose	2015-04-04
198761	198761/chicken/Hunan/2013-12-07	Hunan	chicken	2013-12-07
198768	198768/duck/Hunan/2013-12-07	Hunan	duck	2013-12-07
198770	198770/duck/Hunan/2013-12-07	Hunan	duck	2013-12-07
198777	198777/duck/Hunan/2013-12-07	Hunan	duck	2013-12-07
198783	198783/duck/Hunan/2014-01-16	Hunan	duck	2014-01-16
198785	198785/duck/Hunan/2014-01-16	Hunan	duck	2014-01-16
198799	198799/pigeon/Jiangxi/2015-02-10	Jiangxi	pigeon	2015-02-10
198805	198805/duck/Hunan/2014-02-16	Hunan	duck	2014-02-16
198806	198806/duck/Hunan/2014-02-26	Hunan	duck	2014-02-26
198811	198811/duck/Hunan/2014-02-26	Hunan	duck	2014-02-26
198821	198821/duck/Hunan/2014-01-16	Hunan	duck	2014-01-16
198824	198824/duck/Hunan/2014-02-26	Hunan	duck	2014-02-26
198833	198833/duck/Hunan/2014-12-17	Hunan	duck	2014-12-17
198849	198849/pigeon/Jilin/2015-04-25	Jilin	pigeon	2015-04-25
198857	198857/duck/Hunan/2014-12-17	Hunan	duck	2014-12-17
198863	198863/duck/Hunan/2014-12-17	Hunan	duck	2014-12-17
198870	198870/duck/Sichuan/2014-04-27	Sichuan	duck	2014-04-27
198884	198884/chicken/Jiangxi/2014-12-05	Jiangxi	chicken	2014-12-05
198886	198886/chicken/Jiangxi/2014-12-05	Jiangxi	chicken	2014-12-05
198891	198891/chicken/Jiangxi/2014-12-05	Jiangxi	chicken	2014-12-05
198909	198909/duck/Hunan/2014-12-17	Hunan	duck	2014-12-17
198916	198916/chicken/Jiangxi/2015-05-06	Jiangxi	chicken	2015-05-06
198917	198917/chicken/Jiangxi/2015-04-01	Jiangxi	chicken	2015-04-01
198920	198920/chicken/Jiangxi/2015-04-01	Jiangxi	chicken	2015-04-01
198967	198967/pigeon/Jiangxi/2015-04-01	Jiangxi	pigeon	2015-04-01
198972	198972/chicken/Jiangxi/2015-05-06	Jiangxi	chicken	2015-05-06
198976	198976/chicken/Jiangxi/2015-04-01	Jiangxi	chicken	2015-04-01
198977	198977/chicken/Jiangxi/2015-05-06	Jiangxi	chicken	2015-05-06
198985	198985/chicken/Jiangxi/2015-05-06	Jiangxi	chicken	2015-05-06
199010	199010/chicken/Jiangxi/2014-12-05	Jiangxi	chicken	2014-12-05
199011	199011/chicken/Hubei/2015-03-06	Hubei	chicken	2015-03-06
199015	199015/duck/Hubei/2015-03-06	Hubei	duck	2015-03-06
199029	199029/duck/HuBei/2015-03-06	Hubei	duck	2015-03-06
199031	199031/duck/Hubei/2015-03-06	Hubei	duck	2015-03-06
199034	199034/chicken/Yunnan/2015-03-16	Yunnan	chicken	2015-03-16
199035	199035/chicken/Yunnan/2015-03-15	Yunnan	chicken	2015-03-15
199050	199050/duck/Hunan/2015-01-21	Hunan	duck	2015-01-21
199051	199051/duck/Hunan/2015-03-09	Hunan	duck	2015-03-09
199052	199052/duck/Hunan/2015-02-07	Hunan	duck	2015-02-07
199057	199057/duck/Hunan/2015-02-07	Hunan	duck	2015-02-07
199067	199067/duck/Hunan/2015-02-07	Hunan	duck	2015-02-07
199068	199068/duck/Hunan/2015-01-21	Hunan	duck	2015-01-21
199074	199074/duck/Hunan/2015-01-21	Hunan	duck	2015-01-21
199076	199076/duck/Hunan/2015-01-21	Hunan	duck	2015-01-21
199077	199077/duck/Hunan/2015-02-07	Hunan	duck	2015-02-07
199086	199086/chicken/Yunnan/2015-03-16	Yunnan	chicken	2015-03-16
199093	199093/duck/Yunnan/2015-03-15	Yunnan	duck	2015-03-15
199281	199281/duck/Guangdong/2015-04-22	Guangdong	duck	2015-04-22
199328	199328/duck/Jiangxi/2015-02-05	Jiangxi	duck	2015-02-05
199337	199337/duck/Jiangxi/2015-01-14	Jiangxi	duck	2015-01-14
199340	199340/duck/Jiangxi/2015-01-14	Jiangxi	duck	2015-01-14
199368	199368/duck/Guangdong/2015-04-23	Guangdong	duck	2015-04-23
199397	199397/chicken/Jiangxi/2015-01-14	Jiangxi	chicken	2015-01-14
199398	199398/duck/Jiangxi/2015-02-06	Jiangxi	duck	2015-02-06
199400	199400/chicken/Jiangxi/2015-02-05	Jiangxi	chicken	2015-02-05
199406	199406/duck/Guangdong/2015-03-26	Guangdong	duck	2015-03-26
199408	199408/duck/Guangdong/2015-03-26	Guangdong	duck	2015-03-26
199410	199410/goose/Shandong/2014-03-16	Shandong	goose	2014-03-16
199414	199414/goose/Shandong/2015-02-26	Shandong	goose	2015-02-26
199415	199415/duck/Guangdong/2015-03-26	Guangdong	duck	2015-03-26
199419	199419/duck/Guangxi/2015-04-10	Guangxi	duck	2015-04-10
199422	199422/duck/Guangdong/2015-02-11	Guangdong	duck	2015-02-11
199423	199423/duck/Guangdong/2015-02-11	Guangdong	duck	2015-02-11
199435	199435/duck/Guangdong/2015-02-11	Guangdong	duck	2015-02-11
199437	199437/duck/Guangdong/2015-02-11	Guangdong	duck	2015-02-11
199444	199444/chicken/Guangxi/2015-04-10	Guangxi	chicken	2015-04-10
199451	199451/duck/Guangdong/2015-04-15	Guangdong	duck	2015-04-15
199463	199463/duck/Guangdong/2015-04-16	Guangdong	duck	2015-04-16
200238	200238/duck/Jiangxi/2015-01-14	Jiangxi	duck	2015-01-14
200257	200257/duck/Guangdong/2015-03-27	Guangdong	duck	2015-03-27
200262	200262/duck/Hunan/2014-01-16	Hunan	duck	2014-01-16
200263	200263/chicken/Jilin/2015-04-11	Jilin	chicken	2015-04-11
200264	200264/duck/Hunan/2015-04-14	Hunan	duck	2015-04-14
200266	200266/duck/Sichuan/2014-04-27	Sichuan	duck	2014-04-27
200277	200277/duck/Hubei/2015-03-06	Hubei	duck	2015-03-06
200279	200279/duck/Hunan/2015-03-09	Hunan	duck	2015-03-09
200280	200280/duck/Hunan/2015-03-09	Hunan	duck	2015-03-09
200819	200819/chicken/Yunnan/2015-02-09	Yunnan	chicken	2015-02-09
200821	200821/goose/Yunnan/2015-07-14	Yunnan	goose	2015-07-14
200822	200822/duck/Yunnan/2015-07-15	Yunnan	duck	2015-07-15
200824	200824/duck/Yunnan/2015-07-15	Yunnan	duck	2015-07-15
200829	200829/chicken/Yunnan/2015-07-11	Yunnan	chicken	2015-07-11
202554	202554/chicken/Sichuan/2014-04-30	Sichuan	chicken	2014-04-30
202556	202556/duck/Anhui/2014-05-06	Anhui	duck	2014-05-06
203738	203738/duck/Zhejiang/2014-07-27	Zhejiang	duck	2014-07-27
203739	203739/goose/Zhejiang/2014-07-27	Zhejiang	goose	2014-07-27
203741	203741/goose/Zhejiang/2014-09-25	Zhejiang	goose	2014-09-25
203742	203742/goose/Zhejiang/2014-09-25	Zhejiang	goose	2014-09-25
203743	203743/goose/Zhejiang/2014-09-25	Zhejiang	goose	2014-09-25
203744	203744/goose/Zhejiang/2014-09-25	Zhejiang	goose	2014-09-25
203745	203745/goose/Zhejiang/2014-11-20	Zhejiang	goose	2014-11-20
203746	203746/goose/Zhejiang/2014-11-20	Zhejiang	goose	2014-11-20
203747	203747/chicken/Zhejiang/2014-07-27	Zhejiang	chicken	2014-07-27
203748	203748/chicken/Zhejiang/2014-07-27	Zhejiang	chicken	2014-07-27
205115	205115/duck/Hubei/2015-01-15	Hubei	duck	2015-01-15
205116	205116/duck/Hubei/2015-01-15	Hubei	duck	2015-01-15
205117	205117/chicken/Hubei/2015-01-15	Hubei	chicken	2015-01-15
205118	205118/chicken/Hubei/2015-01-15	Hubei	chicken	2015-01-15
205119	205119/duck/Zhejiang/2014-01-15	Zhejiang	duck	2014-01-15
205961	205961/goose/Guangdong/2014-04-10	Guangdong	goose	2014-04-10
205962	205962/duck/Guangdong/2014-12-15	Guangdong	duck	2014-12-15
205963	205963/duck/Guangdong/2014-12-15	Guangdong	duck	2014-12-15
205964	205964/chicken/Guangdong/2015-08-06	Guangdong	chicken	2015-08-06
205966	205966/goose/Guangdong/2015-01-03	Guangdong	goose	2015-01-03
205967	205967/goose/Guangdong/2014-04-16	Guangdong	goose	2014-04-16
221705	221705/duck/Guangdong/2016-01-01	Guangdong	duck	2016-01-01
221706	221706/duck/Guangdong/2016-01-01	Guangdong	duck	2016-01-01
221707	221707/duck/Guangdong/2016-01-01	Guangdong	duck	2016-01-01
221710	221710/duck/Guangdong/2016-01-01	Guangdong	duck	2016-01-01
221885	221885/chicken/Guangdong/2015-10-16	Guangdong	chicken	2015-10-16
223364	223364/chicken/Jiangsu/2014-08-20	Jiangsu	chicken	2014-08-20
224984	224984/duck/Guangdong/2014-01-15	Guangdong	duck	2014-01-15
224985	224985/duck/Guangdong/2014-01-15	Guangdong	duck	2014-01-15
234282	234282/chicken/Hubei/2015-08-18	Hubei	chicken	2015-08-18
234283	234283/duck/Hubei/2015-08-18	Hubei	duck	2015-08-18
234284	234284/duck/Hubei/2015-10-02	Hubei	duck	2015-10-02
244524	244524/duck/Hubei/2015-11-15	Hubei	duck	2015-11-15
244525	244525/duck/Hubei/2015-11-15	Hubei	duck	2015-11-15
244526	244526/duck/Hubei/2015-11-21	Hubei	duck	2015-11-21
244527	244527/duck/Hubei/2015-11-21	Hubei	duck	2015-11-21
244528	244528/chicken/Hubei/2016-02-21	Hubei	chicken	2016-02-21
244529	244529/chicken/Hubei/2016-02-21	Hubei	chicken	2016-02-21
244530	244530/chicken/Hubei/2016-02-21	Hubei	chicken	2016-02-21
244531	244531/chicken/Hubei/2016-02-21	Hubei	chicken	2016-02-21
244532	244532/chicken/Zhejiang/2016-02-19	Zhejiang	chicken	2016-02-19
244533	244533/chicken/Zhejiang/2016-02-19	Zhejiang	chicken	2016-02-19
244534	244534/chicken/Zhejiang/2016-02-19	Zhejiang	chicken	2016-02-19
244535	244535/chicken/Jiangxi/2015-12-12	Jiangxi	chicken	2015-12-12
244536	244536/chicken/Jiangxi/2015-12-12	Jiangxi	chicken	2015-12-12
244537	244537/chicken/Jiangxi/2015-12-12	Jiangxi	chicken	2015-12-12
255389	255389/chicken/Anhui/2015-12-19	Anhui	chicken	2015-12-19
255413	255413/chicken/Hunan/2015-09-13	Hunan	chicken	2015-09-13
255424	255424/chicken/Hunan/2015-12-17	Hunan	chicken	2015-12-17
255430	255430/chicken/Hunan/2015-12-17	Hunan	chicken	2015-12-17
255467	255467/chicken/Hunan/2015-12-17	Hunan	chicken	2015-12-17
255470	255470/chicken/Hunan/2015-04-06	Hunan	chicken	2015-04-06
255491	255491/duck/Anhui/2015-12-19	Anhui	duck	2015-12-19
255492	255492/duck/Hunan/2014-11-13	Hunan	duck	2014-11-13
255603	255603/duck/Hunan/2015-09-12	Hunan	duck	2015-09-12
255619	255619/duck/Hunan/2015-09-12	Hunan	duck	2015-09-12
255624	255624/duck/Hunan/2015-09-13	Hunan	duck	2015-09-13
255755	255755/duck/Hunan/2015-04-06	Hunan	duck	2015-04-06
255757	255757/duck/Hunan/2015-12-18	Hunan	duck	2015-12-18
255819	255819/duck/Hunan/2015-04-06	Hunan	duck	2015-04-06
255822	255822/goose/Anhui/2015-12-19	Anhui	goose	2015-12-19
255823	255823/goose/Hubei/2014-11-13	Hubei	goose	2014-11-13
255824	255824/goose/HuBei/2015-11-13	HuBei	goose	2015-11-13
255830	255830/goose/Hunan/2014-11-13	Hunan	goose	2014-11-13
255832	255832/goose/Hunan/2015-11-13	Hunan	goose	2015-11-13
255834	255834/goose/Hunan/2014-11-13	Hunan	goose	2014-11-13
255388	255388/goose/Hunan/2014-11-13	Hunan	goose	2014-11-13
255850	255850/goose/SiChuan/2015-04-07	SiChuan	goose	2015-04-07
272740	272740/goose/Guangdong/2016-10-21	Guangdong	goose	2016-10-21
277040	277040/chicken/Jiangsu/2015-12-19	Jiangsu	chicken	2015-12-19
277041	277041/duck/Jiangsu/2015-12-20	Jiangsu	duck	2015-12-20
277042	277042/chicken/Jiangsu/2016-03-14	Jiangsu	chicken	2016-03-14
278025	278025/duck/Jiangsu/2015-07-03	Jiangsu	duck	2015-07-03
278026	278026/chicken/Guangdong/2016-03-01	Guangdong	chicken	2016-03-01
278027	278027/goose/Guangdong/2016-08-29	Guangdong	goose	2016-08-29
282394	282394/goose/Jiangsu/2016-05-20	Jiangsu	goose	2016-05-20
282395	282395/chicken/Jiangsu/2016-02-13	Jiangsu	chicken	2016-02-13
282396	282396/duck/Anhui/2016-01-09	Anhui	duck	2016-01-09
282397	282397/chicken/Guangdong/2016-03-22	Guangdong	chicken	2016-03-22
283702	283702/duck/Yunnan/2016-06-22	Yunnan	duck	2016-06-22
283703	283703/chicken/Yunnan/2016-06-28	Yunnan	chicken	2016-06-28
283705	283705/chicken/Yunnan/2016-07-04	Yunnan	chicken	2016-07-04
283965	283965/chicken/Yunnan/2016-09-22	Yunnan	chicken	2016-09-22
283967	283967/chicken/Yunnan/2015-11-24	Yunnan	chicken	2015-11-24
283968	283968/chicken/Yunnan/2016-03-21	Yunnan	chicken	2016-03-21
283969	283969/chicken/Yunnan/2016-06-21	Yunnan	chicken	2016-06-21
295143	295143/goose/Guangdong/2014-04-03	Guangdong	goose	2014-04-03
295144	295144/chicken/Jiangsu/2014-09-01	Jiangsu	chicken	2014-09-01
297930	297930/chicken/Anhui/2016-02-15	Anhui	chicken	2016-02-15
297931	297931/chicken/Anhui/2016-02-15	Anhui	chicken	2016-02-15
297932	297932/chicken/Henan/2016-03-15	Henan	chicken	2016-03-15
259924	259924/goose/Guangdong/2014-03-30	Guangdong	goose	2014-03-30

## Sheet: H7N9
ID	Name	Location	Host	Date
EPIISL141161	EPIISL141161/Chicken/Anhui/2013-03-29	Anhui	Chicken	2013-03-29
EPIISL142916	EPIISL142916/Duck/Anhui/2013-04-16	Anhui	Duck	2013-04-16
EPIISL283549	EPIISL283549/Duck/Anhui/2013-04-04	Anhui	Duck	2013-04-04
EPIISL283472	EPIISL283472/Chicken/Fujian/2014-03-05	Fujian	Chicken	2014-03-05
EPIISL283473	EPIISL283473/Chicken/Fujian/2014-03-05	Fujian	Chicken	2014-03-05
EPIISL283475	EPIISL283475/Chicken/Fujian/2014-03-06	Fujian	Chicken	2014-03-06
EPIISL180156	EPIISL180156/Chicken/Fujian/2014-06-23	Fujian	Chicken	2014-06-23
EPIISL180157	EPIISL180157/Chicken/Fujian/2014-06-30	Fujian	Chicken	2014-06-30
EPIISL283476	EPIISL283476/Chicken/Fujian/2014-11-04	Fujian	Chicken	2014-11-04
EPIISL283477	EPIISL283477/Chicken/Fujian/2014-11-04	Fujian	Chicken	2014-11-04
EPIISL283478	EPIISL283478/Chicken/Fujian/2014-11-04	Fujian	Chicken	2014-11-04
EPIISL283536	EPIISL283536/Duck/Fujian/2014-11-04	Fujian	Duck	2014-11-04
EPIISL283480	EPIISL283480/Chicken/Fujian/2015-01-17	Fujian	Chicken	2015-01-17
EPIISL283474	EPIISL283474/Chicken/Fujian/2015-04-08	Fujian	Chicken	2015-04-08
EPIISL283479	EPIISL283479/Chicken/Fujian/2015-12-09	Fujian	Chicken	2015-12-09
EPIISL142934	EPIISL142934/Chicken/Guangdong/2013-05-03	Guangdong	Chicken	2013-05-03
EPIISL175604	EPIISL175604/Chicken/Guangdong/2013-05-16	Guangdong	Chicken	2013-05-16
EPIISL175605	EPIISL175605/Chicken/Guangdong/2013-05-16	Guangdong	Chicken	2013-05-16
EPIISL175606	EPIISL175606/Chicken/Guangdong/2013-05-05	Guangdong	Chicken	2013-05-05
EPIISL175607	EPIISL175607/Chicken/Guangdong/2013-05-05	Guangdong	Chicken	2013-05-05
EPIISL175608	EPIISL175608/Chicken/Guangdong/2013-05-05	Guangdong	Chicken	2013-05-05
EPIISL175609	EPIISL175609/Chicken/Guangdong/2013-05-16	Guangdong	Chicken	2013-05-16
EPIISL157153	EPIISL157153/Chicken/Guangdong/2013-07-12	Guangdong	Chicken	2013-07-12
EPIISL283482	EPIISL283482/Chicken/Guangdong/2013-08-12	Guangdong	Chicken	2013-08-12
EPIISL283483	EPIISL283483/Chicken/Guangdong/2013-08-12	Guangdong	Chicken	2013-08-12
EPIISL175723	EPIISL175723/Chicken/Guangdong/2013-12-19	Guangdong	Chicken	2013-12-19
EPIISL175719	EPIISL175719/Chicken/Guangdong/2013-12-19	Guangdong	Chicken	2013-12-19
EPIISL175666	EPIISL175666/Chicken/Guangdong/2013-12-18	Guangdong	Chicken	2013-12-18
EPIISL175711	EPIISL175711/Chicken/Guangdong/2013-12-19	Guangdong	Chicken	2013-12-19
EPIISL175636	EPIISL175636/Chicken/Guangdong/2013-12-10	Guangdong	Chicken	2013-12-10
EPIISL175635	EPIISL175635/Chicken/Guangdong/2013-12-10	Guangdong	Chicken	2013-12-10
EPIISL175722	EPIISL175722/Chicken/Guangdong/2013-12-19	Guangdong	Chicken	2013-12-19
EPIISL175633	EPIISL175633/Chicken/Guangdong/2013-12-10	Guangdong	Chicken	2013-12-10
EPIISL175639	EPIISL175639/Chicken/Guangdong/2013-12-09	Guangdong	Chicken	2013-12-09
EPIISL175685	EPIISL175685/Chicken/Guangdong/2013-12-19	Guangdong	Chicken	2013-12-19
EPIISL175715	EPIISL175715/Chicken/Guangdong/2013-12-19	Guangdong	Chicken	2013-12-19
EPIISL175708	EPIISL175708/Chicken/Guangdong/2013-12-19	Guangdong	Chicken	2013-12-19
EPIISL175646	EPIISL175646/Chicken/Guangdong/2013-12-13	Guangdong	Chicken	2013-12-13
EPIISL175645	EPIISL175645/Chicken/Guangdong/2013-12-13	Guangdong	Chicken	2013-12-13
EPIISL175727	EPIISL175727/Chicken/Guangdong/2013-12-19	Guangdong	Chicken	2013-12-19
EPIISL175683	EPIISL175683/Chicken/Guangdong/2013-12-19	Guangdong	Chicken	2013-12-19
EPIISL283484	EPIISL283484/Chicken/Guangdong/2014-01-09	Guangdong	Chicken	2014-01-09
EPIISL283488	EPIISL283488/Chicken/Guangdong/2014-01-27	Guangdong	Chicken	2014-01-27
EPIISL176434	EPIISL176434/Chicken/Guangdong/2014-02-21	Guangdong	Chicken	2014-02-21
EPIISL176297	EPIISL176297/Chicken/Guangdong/2014-02-20	Guangdong	Chicken	2014-02-20
EPIISL176202	EPIISL176202/Chicken/Guangdong/2014-02-21	Guangdong	Chicken	2014-02-21
EPIISL176262	EPIISL176262/Chicken/Guangdong/2014-02-21	Guangdong	Chicken	2014-02-21
EPIISL176204	EPIISL176204/Chicken/Guangdong/2014-02-21	Guangdong	Chicken	2014-02-21
EPIISL176278	EPIISL176278/Chicken/Guangdong/2014-02-21	Guangdong	Chicken	2014-02-21
EPIISL176364	EPIISL176364/Chicken/Guangdong/2014-02-21	Guangdong	Chicken	2014-02-21
EPIISL179909	EPIISL179909/Chicken/Guangdong/2014-02-21	Guangdong	Chicken	2014-02-21
EPIISL176413	EPIISL176413/Chicken/Guangdong/2014-02-21	Guangdong	Chicken	2014-02-21
EPIISL176419	EPIISL176419/Chicken/Guangdong/2014-02-19	Guangdong	Chicken	2014-02-19
EPIISL176275	EPIISL176275/Chicken/Guangdong/2014-02-21	Guangdong	Chicken	2014-02-21
EPIISL176357	EPIISL176357/Chicken/Guangdong/2014-02-21	Guangdong	Chicken	2014-02-21
EPIISL176372	EPIISL176372/Chicken/Guangdong/2014-02-21	Guangdong	Chicken	2014-02-21
EPIISL176205	EPIISL176205/Chicken/Guangdong/2014-02-21	Guangdong	Chicken	2014-02-21
EPIISL176362	EPIISL176362/Chicken/Guangdong/2014-02-21	Guangdong	Chicken	2014-02-21
EPIISL176418	EPIISL176418/Chicken/Guangdong/2014-02-20	Guangdong	Chicken	2014-02-20
EPIISL176427	EPIISL176427/Chicken/Guangdong/2014-03-05	Guangdong	Chicken	2014-03-05
EPIISL176428	EPIISL176428/Chicken/Guangdong/2014-03-05	Guangdong	Chicken	2014-03-05
EPIISL176429	EPIISL176429/Chicken/Guangdong/2014-03-05	Guangdong	Chicken	2014-03-05
EPIISL176430	EPIISL176430/Chicken/Guangdong/2014-03-05	Guangdong	Chicken	2014-03-05
EPIISL180088	EPIISL180088/Chicken/Guangdong/2014-03-25	Guangdong	Chicken	2014-03-25
EPIISL180089	EPIISL180089/Chicken/Guangdong/2014-03-25	Guangdong	Chicken	2014-03-25
EPIISL180090	EPIISL180090/Chicken/Guangdong/2014-03-25	Guangdong	Chicken	2014-03-25
EPIISL283493	EPIISL283493/Chicken/Guangdong/2014-03-08	Guangdong	Chicken	2014-03-08
EPIISL283497	EPIISL283497/Chicken/Guangdong/2014-03-14	Guangdong	Chicken	2014-03-14
EPIISL180073	EPIISL180073/Chicken/Guangdong/2014-04-16	Guangdong	Chicken	2014-04-16
EPIISL180074	EPIISL180074/Chicken/Guangdong/2014-04-16	Guangdong	Chicken	2014-04-16
EPIISL180075	EPIISL180075/Chicken/Guangdong/2014-04-16	Guangdong	Chicken	2014-04-16
EPIISL180076	EPIISL180076/Chicken/Guangdong/2014-04-16	Guangdong	Chicken	2014-04-16
EPIISL180078	EPIISL180078/Chicken/Guangdong/2014-04-16	Guangdong	Chicken	2014-04-16
EPIISL180079	EPIISL180079/Chicken/Guangdong/2014-04-16	Guangdong	Chicken	2014-04-16
EPIISL180080	EPIISL180080/Chicken/Guangdong/2014-04-16	Guangdong	Chicken	2014-04-16
EPIISL180091	EPIISL180091/Chicken/Guangdong/2014-05-06	Guangdong	Chicken	2014-05-06
EPIISL180093	EPIISL180093/Chicken/Guangdong/2014-07-01	Guangdong	Chicken	2014-07-01
EPIISL180096	EPIISL180096/Chicken/Guangdong/2014-07-22	Guangdong	Chicken	2014-07-22
EPIISL180094	EPIISL180094/Chicken/Guangdong/2014-07-22	Guangdong	Chicken	2014-07-22
EPIISL180095	EPIISL180095/Chicken/Guangdong/2014-07-22	Guangdong	Chicken	2014-07-22
EPIISL180097	EPIISL180097/Chicken/Guangdong/2014-07-22	Guangdong	Chicken	2014-07-22
EPIISL176816	EPIISL176816/Chicken/Guangdong/2014-11-25	Guangdong	Chicken	2014-11-25
EPIISL176817	EPIISL176817/Chicken/Guangdong/2014-11-30	Guangdong	Chicken	2014-11-30
EPIISL176818	EPIISL176818/Duck/Guangdong/2014-12-02	Guangdong	Duck	2014-12-02
EPIISL176819	EPIISL176819/Avian/Guangdong/2014-12-08	Guangdong	Avian	2014-12-08
EPIISL176820	EPIISL176820/Chicken/Guangdong/2014-12-12	Guangdong	Chicken	2014-12-12
EPIISL176824	EPIISL176824/Chicken/Guangdong/2015-01-01	Guangdong	Chicken	2015-01-01
EPIISL176828	EPIISL176828/Duck/Guangdong/2015-01-07	Guangdong	Duck	2015-01-07
EPIISL176832	EPIISL176832/Chicken/Guangdong/2015-01-15	Guangdong	Chicken	2015-01-15
EPIISL176834	EPIISL176834/Chicken/Guangdong/2015-01-01	Guangdong	Chicken	2015-01-01
EPIISL283485	EPIISL283485/Chicken/Guangdong/2015-01-18	Guangdong	Chicken	2015-01-18
EPIISL283490	EPIISL283490/Chicken/Guangdong/2015-01-27	Guangdong	Chicken	2015-01-27
EPIISL176835	EPIISL176835/Chicken/Guangdong/2015-02-01	Guangdong	Chicken	2015-02-01
EPIISL176836	EPIISL176836/Chicken/Guangdong/2015-02-05	Guangdong	Chicken	2015-02-05
EPIISL176837	EPIISL176837/Chicken/Guangdong/2015-02-10	Guangdong	Chicken	2015-02-10
EPIISL283481	EPIISL283481/Chicken/Guangdong/2015-03-31	Guangdong	Chicken	2015-03-31
EPIISL283494	EPIISL283494/Chicken/Guangdong/2015-03-14	Guangdong	Chicken	2015-03-14
EPIISL283501	EPIISL283501/Chicken/Guangdong/2016-04-06	Guangdong	Chicken	2016-04-06
EPIISL283486	EPIISL283486/Chicken/Guangdong/2017-01-09	Guangdong	Chicken	2017-01-09
EPIISL283487	EPIISL283487/Chicken/Guangdong/2017-01-18	Guangdong	Chicken	2017-01-18
EPIISL283495	EPIISL283495/Chicken/Guangdong/2017-01-18	Guangdong	Chicken	2017-01-18
EPIISL283496	EPIISL283496/Chicken/Guangdong/2017-01-18	Guangdong	Chicken	2017-01-18
EPIISL283498	EPIISL283498/Chicken/Guangdong/2017-01-18	Guangdong	Chicken	2017-01-18
EPIISL283499	EPIISL283499/Chicken/Guangdong/2017-01-12	Guangdong	Chicken	2017-01-12
EPIISL283500	EPIISL283500/Chicken/Guangdong/2017-01-22	Guangdong	Chicken	2017-01-22
EPIISL280466	EPIISL280466/Chicken/Guangdong/2017-02-15	Guangdong	Chicken	2017-02-15
EPIISL280467	EPIISL280467/Chicken/Guangdong/2017-02-15	Guangdong	Chicken	2017-02-15
EPIISL273950	EPIISL273950/Chicken/Guangdong/2017-04-13	Guangdong	Chicken	2017-04-13
EPIISL283502	EPIISL283502/Chicken/Guangxi/2014-01-24	Guangxi	Chicken	2014-01-24
EPIISL283503	EPIISL283503/Chicken/Guangxi/2014-01-24	Guangxi	Chicken	2014-01-24
EPIISL283504	EPIISL283504/Chicken/Guangxi/2014-01-24	Guangxi	Chicken	2014-01-24
EPIISL283537	EPIISL283537/Duck/Guangxi/2014-10-23	Guangxi	Duck	2014-10-23
EPIISL283505	EPIISL283505/Chicken/Hebei/2016-04-27	Hebei	Chicken	2016-04-27
EPIISL274206	EPIISL274206/Chicken/Heinan/2017-04-24	Heinan	Chicken	2017-04-24
EPIISL283506	EPIISL283506/Chicken/Henan/2014-06-05	Henan	Chicken	2014-06-05
EPIISL155815	EPIISL155815/Chicken/Hong_Kong/2014-01-27	Hong_Kong	Chicken	2014-01-27
EPIISL283508	EPIISL283508/Chicken/Hunan/2014-01-28	Hunan	Chicken	2014-01-28
EPIISL283509	EPIISL283509/Chicken/Hunan/2014-02-18	Hunan	Chicken	2014-02-18
EPIISL283510	EPIISL283510/Chicken/Hunan/2014-02-18	Hunan	Chicken	2014-02-18
EPIISL283538	EPIISL283538/Duck/Hunan/2015-03-17	Hunan	Duck	2015-03-17
EPIISL283539	EPIISL283539/Duck/Hunan/2015-11-16	Hunan	Duck	2015-11-16
EPIISL283540	EPIISL283540/Duck/Hunan/2015-11-17	Hunan	Duck	2015-11-17
EPIISL283507	EPIISL283507/Chicken/Hunan/2016-05-19	Hunan	Chicken	2016-05-19
EPIISL200112	EPIISL200112/Chicken/Jiangsu/2013-04-03	Jiangsu	Chicken	2013-04-03
EPIISL142931	EPIISL142931/Chicken/Jiangsu/2013-04-16	Jiangsu	Chicken	2013-04-16
EPIISL139495	EPIISL139495/Chicken/Jiangsu/2013-04-01	Jiangsu	Chicken	2013-04-01
EPIISL139496	EPIISL139496/Chicken/Jiangsu/2013-04-01	Jiangsu	Chicken	2013-04-01
EPIISL153841	EPIISL153841/Chicken/Jiangsu/2013-04-15	Jiangsu	Chicken	2013-04-15
EPIISL159062	EPIISL159062/Chicken/Jiangsu/2013-04-09	Jiangsu	Chicken	2013-04-09
EPIISL200113	EPIISL200113/Chicken/Jiangsu/2013-04-02	Jiangsu	Chicken	2013-04-02
EPIISL167222	EPIISL167222/Duck/Jiangsu/2013-04-15	Jiangsu	Duck	2013-04-15
EPIISL190088	EPIISL190088/Chicken/Jiangsu/2013-04-15	Jiangsu	Chicken	2013-04-15
EPIISL200115	EPIISL200115/Chicken/Jiangsu/2013-04-05	Jiangsu	Chicken	2013-04-05
EPIISL167221	EPIISL167221/Chicken/Jiangsu/2013-04-15	Jiangsu	Chicken	2013-04-15
EPIISL190089	EPIISL190089/Duck/Jiangsu/2013-04-15	Jiangsu	Duck	2013-04-15
EPIISL190085	EPIISL190085/Chicken/Jiangsu/2013-04-15	Jiangsu	Chicken	2013-04-15
EPIISL173693	EPIISL173693/Goose/Jiangsu/2013-04-06	Jiangsu	Goose	2013-04-06
EPIISL190086	EPIISL190086/Chicken/Jiangsu/2013-04-15	Jiangsu	Chicken	2013-04-15
EPIISL142933	EPIISL142933/Chicken/Jiangsu/2013-04-16	Jiangsu	Chicken	2013-04-16
EPIISL206852	EPIISL206852/Chicken/Jiangsu/2014-01-15	Jiangsu	Chicken	2014-01-15
EPIISL206849	EPIISL206849/Chicken/Jiangsu/2014-02-04	Jiangsu	Chicken	2014-02-04
EPIISL206854	EPIISL206854/Chicken/Jiangsu/2014-02-10	Jiangsu	Chicken	2014-02-10
EPIISL283541	EPIISL283541/Duck/Jiangsu/2014-05-14	Jiangsu	Duck	2014-05-14
EPIISL277050	EPIISL277050/Chicken/Jiangsu/2014-06-01	Jiangsu	Chicken	2014-06-01
EPIISL283516	EPIISL283516/Chicken/Jiangsu/2015-01-17	Jiangsu	Chicken	2015-01-17
EPIISL206847	EPIISL206847/Chicken/Jiangsu/2015-02-05	Jiangsu	Chicken	2015-02-05
EPIISL283512	EPIISL283512/Chicken/Jiangsu/2015-04-02	Jiangsu	Chicken	2015-04-02
EPIISL277047	EPIISL277047/Chicken/Jiangsu/2015-05-19	Jiangsu	Chicken	2015-05-19
EPIISL283515	EPIISL283515/Chicken/Jiangsu/2015-11-10	Jiangsu	Chicken	2015-11-10
EPIISL283511	EPIISL283511/Chicken/Jiangsu/2016-03-13	Jiangsu	Chicken	2016-03-13
EPIISL283513	EPIISL283513/Chicken/Jiangsu/2016-03-15	Jiangsu	Chicken	2016-03-15
EPIISL283514	EPIISL283514/Chicken/Jiangsu/2016-03-15	Jiangsu	Chicken	2016-03-15
EPIISL283543	EPIISL283543/Duck/Jiangsu/2016-03-15	Jiangsu	Duck	2016-03-15
EPIISL277048	EPIISL277048/Chicken/Jiangsu/2016-04-21	Jiangsu	Chicken	2016-04-21
EPIISL283542	EPIISL283542/Duck/Jiangsu/2016-05-14	Jiangsu	Duck	2016-05-14
EPIISL175824	EPIISL175824/Chicken/Jiangxi/2013-04-07	Jiangxi	Chicken	2013-04-07
EPIISL175825	EPIISL175825/Chicken/Jiangxi/2013-04-07	Jiangxi	Chicken	2013-04-07
EPIISL175827	EPIISL175827/Chicken/Jiangxi/2013-04-07	Jiangxi	Chicken	2013-04-07
EPIISL175828	EPIISL175828/Chicken/Jiangxi/2013-04-07	Jiangxi	Chicken	2013-04-07
EPIISL179799	EPIISL179799/Chicken/Jiangxi/2013-04-07	Jiangxi	Chicken	2013-04-07
EPIISL142929	EPIISL142929/Chicken/Jiangxi/2013-05-03	Jiangxi	Chicken	2013-05-03
EPIISL179905	EPIISL179905/Chicken/Jiangxi/2014-02-16	Jiangxi	Chicken	2014-02-16
EPIISL176132	EPIISL176132/Chicken/Jiangxi/2014-02-18	Jiangxi	Chicken	2014-02-18
EPIISL176041	EPIISL176041/Chicken/Jiangxi/2014-02-18	Jiangxi	Chicken	2014-02-18
EPIISL176034	EPIISL176034/Chicken/Jiangxi/2014-02-16	Jiangxi	Chicken	2014-02-16
EPIISL176032	EPIISL176032/Chicken/Jiangxi/2014-02-16	Jiangxi	Chicken	2014-02-16
EPIISL176129	EPIISL176129/Chicken/Jiangxi/2014-02-18	Jiangxi	Chicken	2014-02-18
EPIISL176047	EPIISL176047/Chicken/Jiangxi/2014-02-18	Jiangxi	Chicken	2014-02-18
EPIISL176042	EPIISL176042/Chicken/Jiangxi/2014-02-18	Jiangxi	Chicken	2014-02-18
EPIISL176123	EPIISL176123/Chicken/Jiangxi/2014-02-18	Jiangxi	Chicken	2014-02-18
EPIISL176120	EPIISL176120/Chicken/Jiangxi/2014-02-18	Jiangxi	Chicken	2014-02-18
EPIISL176127	EPIISL176127/Chicken/Jiangxi/2014-02-18	Jiangxi	Chicken	2014-02-18
EPIISL176122	EPIISL176122/Chicken/Jiangxi/2014-02-18	Jiangxi	Chicken	2014-02-18
EPIISL176036	EPIISL176036/Chicken/Jiangxi/2014-02-16	Jiangxi	Chicken	2014-02-16
EPIISL176037	EPIISL176037/Chicken/Jiangxi/2014-02-18	Jiangxi	Chicken	2014-02-18
EPIISL176049	EPIISL176049/Chicken/Jiangxi/2014-02-18	Jiangxi	Chicken	2014-02-18
EPIISL176130	EPIISL176130/Chicken/Jiangxi/2014-02-18	Jiangxi	Chicken	2014-02-18
EPIISL179968	EPIISL179968/Chicken/Jiangxi/2014-03-16	Jiangxi	Chicken	2014-03-16
EPIISL179975	EPIISL179975/Chicken/Jiangxi/2014-03-30	Jiangxi	Chicken	2014-03-30
EPIISL179894	EPIISL179894/Chicken/Jiangxi/2014-03-30	Jiangxi	Chicken	2014-03-30
EPIISL179855	EPIISL179855/Chicken/Jiangxi/2014-03-16	Jiangxi	Chicken	2014-03-16
EPIISL179967	EPIISL179967/Chicken/Jiangxi/2014-03-16	Jiangxi	Chicken	2014-03-16
EPIISL179904	EPIISL179904/Chicken/Jiangxi/2014-03-16	Jiangxi	Chicken	2014-03-16
EPIISL179974	EPIISL179974/Chicken/Jiangxi/2014-03-30	Jiangxi	Chicken	2014-03-30
EPIISL179857	EPIISL179857/Chicken/Jiangxi/2014-03-16	Jiangxi	Chicken	2014-03-16
EPIISL179893	EPIISL179893/Chicken/Jiangxi/2014-03-22	Jiangxi	Chicken	2014-03-22
EPIISL179969	EPIISL179969/Chicken/Jiangxi/2014-03-16	Jiangxi	Chicken	2014-03-16
EPIISL179902	EPIISL179902/Chicken/Jiangxi/2014-03-30	Jiangxi	Chicken	2014-03-30
EPIISL179965	EPIISL179965/Chicken/Jiangxi/2014-03-16	Jiangxi	Chicken	2014-03-16
EPIISL179973	EPIISL179973/Chicken/Jiangxi/2014-03-16	Jiangxi	Chicken	2014-03-16
EPIISL179896	EPIISL179896/Chicken/Jiangxi/2014-03-16	Jiangxi	Chicken	2014-03-16
EPIISL179859	EPIISL179859/Chicken/Jiangxi/2014-03-16	Jiangxi	Chicken	2014-03-16
EPIISL179903	EPIISL179903/Chicken/Jiangxi/2014-03-30	Jiangxi	Chicken	2014-03-30
EPIISL179917	EPIISL179917/Chicken/Jiangxi/2014-04-11	Jiangxi	Chicken	2014-04-11
EPIISL180037	EPIISL180037/Chicken/Jiangxi/2014-04-20	Jiangxi	Chicken	2014-04-20
EPIISL180077	EPIISL180077/Chicken/Jiangxi/2014-04-20	Jiangxi	Chicken	2014-04-20
EPIISL179920	EPIISL179920/Chicken/Jiangxi/2014-04-11	Jiangxi	Chicken	2014-04-11
EPIISL180020	EPIISL180020/Chicken/Jiangxi/2014-04-06	Jiangxi	Chicken	2014-04-06
EPIISL179915	EPIISL179915/Chicken/Jiangxi/2014-04-11	Jiangxi	Chicken	2014-04-11
EPIISL180017	EPIISL180017/Chicken/Jiangxi/2014-04-06	Jiangxi	Chicken	2014-04-06
EPIISL180036	EPIISL180036/Chicken/Jiangxi/2014-04-20	Jiangxi	Chicken	2014-04-20
EPIISL180022	EPIISL180022/Chicken/Jiangxi/2014-04-06	Jiangxi	Chicken	2014-04-06
EPIISL180071	EPIISL180071/Chicken/Jiangxi/2014-04-20	Jiangxi	Chicken	2014-04-20
EPIISL180016	EPIISL180016/Chicken/Jiangxi/2014-04-06	Jiangxi	Chicken	2014-04-06
EPIISL180030	EPIISL180030/Chicken/Jiangxi/2014-04-20	Jiangxi	Chicken	2014-04-20
EPIISL180021	EPIISL180021/Chicken/Jiangxi/2014-04-06	Jiangxi	Chicken	2014-04-06
EPIISL179914	EPIISL179914/Chicken/Jiangxi/2014-04-11	Jiangxi	Chicken	2014-04-11
EPIISL179980	EPIISL179980/Chicken/Jiangxi/2014-04-06	Jiangxi	Chicken	2014-04-06
EPIISL180034	EPIISL180034/Chicken/Jiangxi/2014-04-20	Jiangxi	Chicken	2014-04-20
EPIISL180085	EPIISL180085/Chicken/Jiangxi/2014-05-05	Jiangxi	Chicken	2014-05-05
EPIISL180100	EPIISL180100/Chicken/Jiangxi/2014-06-07	Jiangxi	Chicken	2014-06-07
EPIISL180103	EPIISL180103/Chicken/Jiangxi/2014-06-15	Jiangxi	Chicken	2014-06-15
EPIISL180141	EPIISL180141/Chicken/Jiangxi/2014-06-15	Jiangxi	Chicken	2014-06-15
EPIISL180145	EPIISL180145/Chicken/Jiangxi/2014-06-15	Jiangxi	Chicken	2014-06-15
EPIISL180148	EPIISL180148/Chicken/Jiangxi/2014-06-15	Jiangxi	Chicken	2014-06-15
EPIISL180149	EPIISL180149/Chicken/Jiangxi/2014-06-15	Jiangxi	Chicken	2014-06-15
EPIISL283517	EPIISL283517/Chicken/Jiangxi/2015-03-24	Jiangxi	Chicken	2015-03-24
EPIISL283518	EPIISL283518/Chicken/Jiangxi/2015-03-26	Jiangxi	Chicken	2015-03-26
EPIISL283519	EPIISL283519/Chicken/Jiangxi/2015-03-27	Jiangxi	Chicken	2015-03-27
EPIISL283520	EPIISL283520/Chicken/Jiangxi/2015-11-27	Jiangxi	Chicken	2015-11-27
EPIISL161670	EPIISL161670/Chicken/Jilin/2014-02-21	Jilin	Chicken	2014-02-21
EPIISL161671	EPIISL161671/Chicken/Jilin/2014-02-20	Jilin	Chicken	2014-02-20
EPIISL161673	EPIISL161673/Chicken/Jilin/2014-02-21	Jilin	Chicken	2014-02-21
EPIISL161675	EPIISL161675/Chicken/Jilin/2014-02-21	Jilin	Chicken	2014-02-21
EPIISL283521	EPIISL283521/Chicken/Jilin/2016-04-15	Jilin	Chicken	2016-04-15
EPIISL283522	EPIISL283522/Chicken/Ningxia/2014-05-16	Ningxia	Chicken	2014-05-16
EPIISL138983	EPIISL138983/Chicken/Shanghai/2013-04-03	Shanghai	Chicken	2013-04-03
EPIISL142920	EPIISL142920/Chicken/Shanghai/2013-04-03	Shanghai	Chicken	2013-04-03
EPIISL142921	EPIISL142921/Chicken/Shanghai/2013-04-03	Shanghai	Chicken	2013-04-03
EPIISL142922	EPIISL142922/Chicken/Shanghai/2013-04-03	Shanghai	Chicken	2013-04-03
EPIISL142923	EPIISL142923/Chicken/Shanghai/2013-04-03	Shanghai	Chicken	2013-04-03
EPIISL142924	EPIISL142924/Chicken/Shanghai/2013-04-03	Shanghai	Chicken	2013-04-03
EPIISL142925	EPIISL142925/Chicken/Shanghai/2013-04-03	Shanghai	Chicken	2013-04-03
EPIISL142926	EPIISL142926/Chicken/Shanghai/2013-04-03	Shanghai	Chicken	2013-04-03
EPIISL142927	EPIISL142927/Chicken/Shanghai/2013-04-03	Shanghai	Chicken	2013-04-03
EPIISL142928	EPIISL142928/Chicken/Shanghai/2013-04-03	Shanghai	Chicken	2013-04-03
EPIISL146876	EPIISL146876/Chicken/Shanghai/2013-04-15	Shanghai	Chicken	2013-04-15
EPIISL146877	EPIISL146877/Chicken/Shanghai/2013-04-15	Shanghai	Chicken	2013-04-15
EPIISL175611	EPIISL175611/Chicken/Shanghai/2014-01-21	Shanghai	Chicken	2014-01-21
EPIISL283545	EPIISL283545/Duck/Shanghai/2015-01-17	Shanghai	Duck	2015-01-17
EPIISL283523	EPIISL283523/Chicken/Shanghai/2015-11-11	Shanghai	Chicken	2015-11-11
EPIISL283524	EPIISL283524/Chicken/Xinjiang/2014-12-03	Xinjiang	Chicken	2014-12-03
EPIISL283525	EPIISL283525/Chicken/Xinjiang/2014-12-03	Xinjiang	Chicken	2014-12-03
EPIISL139501	EPIISL139501/Chicken/Zhejiang/2013-04-15	Zhejiang	Chicken	2013-04-15
EPIISL139906	EPIISL139906/Chicken/Zhejiang/2013-04-10	Zhejiang	Chicken	2013-04-10
EPIISL139907	EPIISL139907/Chicken/Zhejiang/2013-04-10	Zhejiang	Chicken	2013-04-10
EPIISL142915	EPIISL142915/Duck/Zhejiang/2013-04-16	Zhejiang	Duck	2013-04-16
EPIISL142917	EPIISL142917/Chicken/Zhejiang/2013-04-11	Zhejiang	Chicken	2013-04-11
EPIISL142918	EPIISL142918/Chicken/Zhejiang/2013-04-11	Zhejiang	Chicken	2013-04-11
EPIISL142919	EPIISL142919/Chicken/Zhejiang/2013-04-22	Zhejiang	Chicken	2013-04-22
EPIISL162866	EPIISL162866/Chicken/Zhejiang/2013-04-15	Zhejiang	Chicken	2013-04-15
EPIISL162867	EPIISL162867/Chicken/Zhejiang/2013-04-15	Zhejiang	Chicken	2013-04-15
EPIISL194993	EPIISL194993/Chicken/Zhejiang/2013-05-05	Zhejiang	Chicken	2013-05-05
EPIISL175777	EPIISL175777/Chicken/Zhejiang/2013-10-24	Zhejiang	Chicken	2013-10-24
EPIISL175819	EPIISL175819/Chicken/Zhejiang/2013-10-28	Zhejiang	Chicken	2013-10-28
EPIISL175773	EPIISL175773/Chicken/Zhejiang/2013-10-24	Zhejiang	Chicken	2013-10-24
EPIISL175817	EPIISL175817/Chicken/Zhejiang/2013-10-28	Zhejiang	Chicken	2013-10-28
EPIISL175822	EPIISL175822/Chicken/Zhejiang/2013-10-29	Zhejiang	Chicken	2013-10-29
EPIISL175788	EPIISL175788/Chicken/Zhejiang/2013-10-28	Zhejiang	Chicken	2013-10-28
EPIISL175772	EPIISL175772/Chicken/Zhejiang/2013-10-24	Zhejiang	Chicken	2013-10-24
EPIISL175792	EPIISL175792/Chicken/Zhejiang/2013-10-28	Zhejiang	Chicken	2013-10-28
EPIISL175771	EPIISL175771/Chicken/Zhejiang/2013-10-24	Zhejiang	Chicken	2013-10-24
EPIISL175818	EPIISL175818/Chicken/Zhejiang/2013-10-28	Zhejiang	Chicken	2013-10-28
EPIISL175739	EPIISL175739/Chicken/Zhejiang/2013-10-24	Zhejiang	Chicken	2013-10-24
EPIISL175820	EPIISL175820/Chicken/Zhejiang/2013-10-28	Zhejiang	Chicken	2013-10-28
EPIISL175738	EPIISL175738/Chicken/Zhejiang/2013-10-24	Zhejiang	Chicken	2013-10-24
EPIISL175736	EPIISL175736/Chicken/Zhejiang/2013-10-20	Zhejiang	Chicken	2013-10-20
EPIISL175787	EPIISL175787/Chicken/Zhejiang/2013-10-28	Zhejiang	Chicken	2013-10-28
EPIISL175776	EPIISL175776/Chicken/Zhejiang/2013-10-24	Zhejiang	Chicken	2013-10-24
EPIISL179671	EPIISL179671/Chicken/Zhejiang/2013-12-15	Zhejiang	Chicken	2013-12-15
EPIISL283528	EPIISL283528/Chicken/Zhejiang/2013-12-08	Zhejiang	Chicken	2013-12-08
EPIISL283529	EPIISL283529/Chicken/Zhejiang/2013-12-08	Zhejiang	Chicken	2013-12-08
EPIISL283531	EPIISL283531/Chicken/Zhejiang/2013-12-08	Zhejiang	Chicken	2013-12-08
EPIISL283532	EPIISL283532/Chicken/Zhejiang/2013-12-08	Zhejiang	Chicken	2013-12-08
EPIISL283533	EPIISL283533/Chicken/Zhejiang/2013-12-08	Zhejiang	Chicken	2013-12-08
EPIISL283534	EPIISL283534/Chicken/Zhejiang/2013-12-08	Zhejiang	Chicken	2013-12-08
EPIISL235293	EPIISL235293/Gallus_gallus/Zhejiang/2014-04-05	Zhejiang	Gallus gallus	2014-04-05
EPIISL283530	EPIISL283530/Chicken/Zhejiang/2014-11-25	Zhejiang	Chicken	2014-11-25
EPIISL283547	EPIISL283547/Duck/Zhejiang/2014-11-27	Zhejiang	Duck	2014-11-27
EPIISL283548	EPIISL283548/Duck/Zhejiang/2014-11-27	Zhejiang	Duck	2014-11-27
EPIISL205122	EPIISL205122/Chicken/Zhejiang/2015-01-15	Zhejiang	Chicken	2015-01-15
EPIISL205123	EPIISL205123/Chicken/Zhejiang/2015-01-15	Zhejiang	Chicken	2015-01-15
EPIISL205124	EPIISL205124/Duck/Zhejiang/2015-01-15	Zhejiang	Duck	2015-01-15
EPIISL205126	EPIISL205126/Duck/Zhejiang/2015-01-15	Zhejiang	Duck	2015-01-15
EPIISL205127	EPIISL205127/Chicken/Zhejiang/2015-01-15	Zhejiang	Chicken	2015-01-15
EPIISL205128	EPIISL205128/Chicken/Zhejiang/2015-01-15	Zhejiang	Chicken	2015-01-15
EPIISL190693	EPIISL190693/Chicken/Zhejiang/2015-02-24	Zhejiang	Chicken	2015-02-24
EPIISL283527	EPIISL283527/Chicken/Zhejiang/2015-03-24	Zhejiang	Chicken	2015-03-24
EPIISL283535	EPIISL283535/Chicken/Zhejiang/2016-01-01	Zhejiang	Chicken	2016-01-01
EPIISL283526	EPIISL283526/Chicken/Zhejiang/2016-05-10	Zhejiang	Chicken	2016-05-10
EPIISL283546	EPIISL283546/Duck/Zhejiang/2016-05-12	Zhejiang	Duck	2016-05-12

## Sheet: H7N9 (all hosts)
Isolate GISAID id/Genbank ID	Host	Sampling province	Sampling year
EPIISL138737	Human	Shanghai	2013-02-26
EPIISL138738	Human	Shanghai	2013-03-05
EPIISL138739	Human	Anhui	2013-03-20
EPIISL138977	Human	Zhejiang	2013-03-24
EPIISL139498	Human	Zhejiang	2013-03-25
EPIISL139500	Environment	Zhejiang	2013-04-04
EPIISL139649	Human	Shanghai	2013-02-27
EPIISL139650	Human	Shanghai	2013-03-09
EPIISL139652	Human	Zhejiang	2013-03-24
EPIISL139904	Human	Zhejiang	2013-04-11
EPIISL141158	Human	Jiangsu	2013-03-30
EPIISL141159	Human	Shanghai	2013-04-02
EPIISL141161	Chicken	Anhui	2013-03-29
EPIISL141162	Human	Jiangsu	2013-03-31
EPIISL141163	Human	Jiangsu	2013-04-06
EPIISL141165	Human	Beijing	2013-04-12
EPIISL141178	Human	Henan	2013-04-16
EPIISL141179	Human	Shandong	2013-04-21
EPIISL141180	Human	Fujian	2013-04-23
EPIISL141181	Human	Jiangxi	2013-04-24
EPIISL141182	Human	Hunan	2013-04-24
EPIISL141183	Human	Hunan	2013-04-25
EPIISL141189	Environment	Shandong	2013-04-27
EPIISL141190	Human	Anhui	2013-04-14
EPIISL142858	Human	Shandong	2013-04-28
EPIISL142907	Environment	Shanghai	2013-04-03
EPIISL142909	Environment	Shandong	2013-05-03
EPIISL142911	Environment	Shandong	2013-05-03
EPIISL142913	Environment	Henan	2013-04-24
EPIISL142914	Environment	Fujian	2013-04-30
EPIISL142924	Chicken	Shanghai	2013-04-03
EPIISL142929	Chicken	Jiangxi	2013-05-03
EPIISL142934	Chicken	Guangdong	2013-05-03
EPIISL143556	Human	Jiangxi	2013-04-24
EPIISL145652	Human	Jiangsu	2013-03-31
EPIISL148417	Human	Guangdong	2013-08-10
EPIISL148696	Human	Hunan	2013-03-22
EPIISL148697	Human	Hunan	2013-04-29
EPIISL148728	Human	Zhejiang	2013-10-14
EPIISL151429	Environment	Guangdong	2013-04-26
EPIISL154827	Human	Guangdong	2013-08-08
EPIISL154828	Environment	Guangdong	2013-04-26
EPIISL155653	Human	Shanghai	2013-05-15
EPIISL157153	Chicken	Guangdong	2013-07-12
EPIISL157284	Human	Henan	2013-04-23
EPIISL157285	Human	Hunan	2013-04-29
EPIISL157286	Human	Beijing	2013-05-27
EPIISL157287	Human	Anhui	2013-04-01
EPIISL157290	Human	Fujian	2013-05-02
EPIISL157292	Human	Fujian	2013-04-27
EPIISL157293	Human	Hebei	2013-07-19
EPIISL157294	Human	Guangxi	2014-02-03
EPIISL157295	Human	Guangxi	2014-02-05
EPIISL157296	Human	Guangxi	2014-01-27
EPIISL157771	Human	Guizhou	2014-01-08
EPIISL159070	Human	Guangdong	2013-11-15
EPIISL159071	Human	Guangdong	2013-12-15
EPIISL159073	Human	Guangdong	2013-12-15
EPIISL161665	Human	Jilin	2014-02-19
EPIISL161670	Chicken	Jilin	2014-02-21
EPIISL161671	Chicken	Jilin	2014-02-20
EPIISL161673	Chicken	Jilin	2014-02-21
EPIISL162470	Human	Shanghai	2014-01-03
EPIISL162619	Human	Zhejiang	2014-03-23
EPIISL162620	Human	Zhejiang	2014-04-11
EPIISL162867	Chicken	Zhejiang	2013-04-15
EPIISL164006	Human	Zhejiang	2014-02-09
EPIISL169131	Human	Zhejiang	2014-11-25
EPIISL172819	Environment	Xinjiang	2014-11-28
EPIISL172820	Human	Xinjiang	2015-01-08
EPIISL172821	Human	Jiangsu	2014-12-27
EPIISL172822	Human	Guizhou	2015-01-09
EPIISL172823	Human	Guangdong	2014-11-27
EPIISL172824	Human	Xinjiang	2014-10-25
EPIISL172825	Human	Xinjiang	2014-11-20
EPIISL172827	Human	Jiangsu	2014-11-17
EPIISL175607	Chicken	Guangdong	2013-05-05
EPIISL175609	Chicken	Guangdong	2013-05-16
EPIISL175611	Chicken	Shanghai	2014-01-21
EPIISL176440	Human	Guangdong	2014-03-12
EPIISL176816	Chicken	Guangdong	2014-11-25
EPIISL176817	Chicken	Guangdong	2014-11-30
EPIISL176818	Duck	Guangdong	2014-12-02
EPIISL176820	Chicken	Guangdong	2014-12-12
EPIISL176828	Duck	Guangdong	2015-01-07
EPIISL176832	Chicken	Guangdong	2015-01-15
EPIISL176835	Chicken	Guangdong	2015-02-01
EPIISL176998	Environment	Shanghai	2013-03-30
EPIISL175671	Chicken	Guangdong	2013-12-18
EPIISL175789	Chicken	Zhejiang	2013-10-28
EPIISL175818	Chicken	Zhejiang	2013-10-28
EPIISL175824	Chicken	Jiangxi	2013-04-07
EPIISL175833	Human	Guangdong	2014-01-14
EPIISL175834	Human	Guangdong	2014-01-18
EPIISL175838	Human	Guangdong	2014-01-25
EPIISL176033	Chicken	Jiangxi	2014-02-16
EPIISL177875	Human	Guangdong	2013-04-04
EPIISL179671	Chicken	Zhejiang	2013-12-15
EPIISL179799	Chicken	Jiangxi	2013-04-07
EPIISL179857	Chicken	Jiangxi	2014-03-16
EPIISL179901	Chicken	Jiangxi	2014-03-30
EPIISL179967	Chicken	Jiangxi	2014-03-16
EPIISL180029	Chicken	Jiangxi	2014-04-20
EPIISL180073	Chicken	Guangdong	2014-04-16
EPIISL180085	Chicken	Jiangxi	2014-05-05
EPIISL180091	Chicken	Guangdong	2014-05-06
EPIISL180093	Chicken	Guangdong	2014-07-01
EPIISL180096	Chicken	Guangdong	2014-07-22
EPIISL180097	Chicken	Guangdong	2014-07-22
EPIISL180100	Chicken	Jiangxi	2014-06-07
EPIISL180148	Chicken	Jiangxi	2014-06-15
EPIISL180149	Chicken	Jiangxi	2014-06-15
EPIISL180156	Chicken	Fujian	2014-06-23
EPIISL180157	Chicken	Fujian	2014-06-30
EPIISL176046	Chicken	Jiangxi	2014-02-18
EPIISL176185	Chicken	Guangdong	2014-02-20
EPIISL182437	Environment	Guangdong	2014-02-13
EPIISL182439	Environment	Guangdong	2014-03-17
EPIISL190087	Duck	Jiangsu	2013-04-15
EPIISL190693	Chicken	Zhejiang	2015-02-24
EPIISL190691	Human	Zhejiang	2015-04-25
EPIISL190692	Human	Zhejiang	2015-04-23
EPIISL192274	Human	Jiangsu	2015-01-16
EPIISL192278	Human	Jiangsu	2014-12-31
EPIISL192282	Human	Guangdong	2015-02-10
EPIISL192286	Human	Hunan	2015-02-10
EPIISL192292	Human	Zhejiang	2014-12-28
EPIISL192293	Human	Zhejiang	2015-01-13
EPIISL192294	Human	Zhejiang	2014-12-26
EPIISL192295	Human	Zhejiang	2014-12-25
EPIISL192297	Human	Zhejiang	2015-01-23
EPIISL192303	Human	Fujian	2015-01-22
EPIISL192316	Human	Xinjiang	2015-01-08
EPIISL192317	Human	Xinjiang	2014-12-25
EPIISL192319	Environment	Xinjiang	2014-10-23
EPIISL192321	Human	Fujian	2015-01-07
EPIISL192322	Human	Fujian	2014-12-29
EPIISL192324	Human	Guangdong	2014-12-03
EPIISL192325	Human	Anhui	2014-02-19
EPIISL192326	Human	Anhui	2014-03-10
EPIISL192327	Human	Anhui	2014-04-02
EPIISL192329	Human	Anhui	2014-04-26
EPIISL192331	Human	Anhui	2014-05-20
EPIISL192332	Human	Anhui	2014-04-02
EPIISL192336	Human	Fujian	2014-12-02
EPIISL192338	Human	Fujian	2014-12-23
EPIISL192339	Human	Xinjiang	2014-11-29
EPIISL192340	Environment	Jiangsu	2014-10-28
EPIISL192348	Human	Zhejiang	2014-02-03
EPIISL192351	Human	Zhejiang	2014-02-03
EPIISL192353	Environment	Shandong	2014-02-17
EPIISL192354	Human	Guangdong	2014-04-04
EPIISL192355	Human	Guangdong	2014-03-31
EPIISL192358	Human	Guangdong	2014-02-16
EPIISL192366	Human	Guangdong	2014-02-21
EPIISL192380	Human	Xinjiang	2014-08-15
EPIISL192381	Human	Jiangxi	2014-04-21
EPIISL192382	Human	Hunan	2014-04-19
EPIISL192385	Environment	Shandong	2014-05-21
EPIISL192387	Environment	Shandong	2014-05-21
EPIISL192390	Environment	Xinjiang	2014-07-25
EPIISL192391	Human	Xinjiang	2014-07-25
EPIISL192392	Human	Fujian	2014-02-26
EPIISL192404	Environment	Jiangsu	2013-12-13
EPIISL192407	Human	Anhui	2014-02-13
EPIISL192408	Human	Jiangsu	2014-02-07
EPIISL192409	Human	Hunan	2014-02-11
EPIISL192410	Human	Anhui	2014-02-07
EPIISL192412	Human	Beijing	2014-02-06
EPIISL192418	Human	Hunan	2014-02-16
EPIISL192419	Human	Hunan	2014-02-17
EPIISL192421	Human	Fujian	2014-02-02
EPIISL192424	Human	Hunan	2014-02-05
EPIISL192425	Human	Jiangsu	2014-01-07
EPIISL192427	Human	Fujian	2014-02-03
EPIISL192430	Human	Jiangsu	2014-02-05
EPIISL192432	Human	Jiangsu	2014-01-20
EPIISL192433	Environment	Zhejiang	2014-01-15
EPIISL192436	Human	Hunan	2014-01-27
EPIISL192448	Human	Zhejiang	2014-01-09
EPIISL192451	Human	Fujian	2014-01-14
EPIISL192452	Environment	Jiangsu	2013-12-13
EPIISL192453	Environment	Jiangsu	2013-12-29
EPIISL192455	Human	Shanghai	2014-01-03
EPIISL192466	Human	Guangdong	2013-11-30
EPIISL192468	Environment	Guangdong	2014-05-21
EPIISL192469	Human	Beijing	2015-05-26
EPIISL192470	Environment	Hunan	2015-04-28
EPIISL192471	Human	Anhui	2015-05-23
EPIISL192472	Human	Anhui	2015-05-23
EPIISL192474	Environment	Anhui	2015-03-06
EPIISL192477	Environment	Anhui	2015-05-01
EPIISL192478	Human	Hubei	2015-04-22
EPIISL192483	Environment	Hunan	2015-02-02
EPIISL192484	Human	Anhui	2015-02-23
EPIISL192485	Environment	Shandong	2015-03-09
EPIISL192488	Human	Guangdong	2015-01-25
EPIISL192489	Environment	Hunan	2015-01-20
EPIISL192491	Environment	Guangxi	2014-12-23
EPIISL192492	Human	Anhui	2015-04-08
EPIISL192493	Human	Anhui	2015-03-02
EPIISL192494	Human	Anhui	2015-03-05
EPIISL192495	Human	Anhui	2015-02-26
EPIISL192496	Environment	Shandong	2015-01-16
EPIISL192497	Human	Zhejiang	2015-02-02
EPIISL192499	Human	Shandong	2015-03-07
EPIISL192501	Human	Fujian	2015-03-15
EPIISL192502	Human	Fujian	2015-02-02
EPIISL192503	Human	Zhejiang	2015-03-03
EPIISL192505	Human	Zhejiang	2015-02-25
EPIISL194320	Human	Anhui	2015-08-27
EPIISL194993	Chicken	Zhejiang	2013-05-05
EPIISL200113	Chicken	Jiangsu	2013-04-02
EPIISL205127	Chicken	Zhejiang	2015-01-15
EPIISL206847	Chicken	Jiangsu	2015-02-05
EPIISL206846	Human	Jiangsu	2014-05-27
EPIISL206852	Chicken	Jiangsu	2014-01-15
EPIISL206854	Chicken	Jiangsu	2014-02-10
EPIISL206851	Human	Jiangsu	2015-01-23
EPIISL206850	Human	Jiangsu	2014-03-02
EPIISL206848	Human	Jiangsu	2015-02-03
EPIISL215535	Environment	Hebei	2013-07-20
EPIISL233628	Human	Fujian	2016-01-13
EPIISL233629	Human	Fujian	2016-01-15
EPIISL235293	Chicken	Zhejiang	2014-04-05
EPIISL242842	Human	Fujian	2017-01-01
EPIISL242843	Human	Fujian	2017-01-06
EPIISL242844	Human	Hunan	2017-01-06
EPIISL242848	Human	Zhejiang	2017-01-02
EPIISL242850	Human	Zhejiang	2016-12-28
EPIISL242854	Human	Zhejiang	2016-12-05
EPIISL242863	Human	Zhejiang	2016-12-18
EPIISL242869	Human	Jiangsu	2016-11-21
EPIISL242871	Human	Guangdong	2016-12-09
EPIISL242873	Human	Jiangsu	2016-10-26
EPIISL242883	Human	Jiangsu	2016-11-25
EPIISL242894	Human	Anhui	2016-12-19
EPIISL242895	Human	Anhui	2016-12-13
EPIISL242896	Human	Anhui	2016-12-19
EPIISL242901	Human	Fujian	2016-11-16
EPIISL249102	Human	Guangdong	2017-01-14
EPIISL249310	Environment	Guangdong	2016-11-07
EPIISL250312	Human	Guangdong	2017-02-01
EPIISL252548	Human	Shanghai	2013-02-27
EPIISL257981	Human	Fujian	2017-02-16
EPIISL257983	Human	Fujian	2017-02-04
EPIISL257985	Human	Fujian	2017-01-23
EPIISL257986	Human	Sichuan	2017-02-19
EPIISL257987	Human	Sichuan	2017-02-19
EPIISL257988	Human	Hubei	2017-02-20
EPIISL257989	Human	Hubei	2017-02-20
EPIISL257993	Human	Jiangsu	2017-02-06
EPIISL257994	Human	Yunnan	2017-01-14
EPIISL257995	Human	Jiangsu	2017-02-07
EPIISL257996	Human	Jiangsu	2017-02-03
EPIISL258003	Human	Henan	2017-02-04
EPIISL258007	Human	Henan	2017-01-21
EPIISL258010	Human	Liaoning	2017-01-27
EPIISL258013	Human	Anhui	2017-02-14
EPIISL258017	Human	Anhui	2017-02-15
EPIISL258028	Human	Anhui	2017-01-27
EPIISL258029	Human	Anhui	2017-02-05
EPIISL258030	Human	Henan	2017-02-21
EPIISL258032	Human	Yunnan	2017-02-09
EPIISL258033	Human	Fujian	2017-02-16
EPIISL258035	Human	Henan	2017-03-04
EPIISL258036	Human	Henan	2017-03-04
EPIISL258245	Environment	Chongqing	2017-02-12
EPIISL258409	Human	Guangxi	2017-02-18
EPIISL261072	Human	Yunnan	2017-02-09
EPIISL266963	Human	Guangdong	2017-06-19
EPIISL267762	Human	Guangdong	2017-03-06
EPIISL268503	Human	Guangxi	2017-03-03
EPIISL268507	Human	Guangxi	2017-03-16
EPIISL268515	Human	Guangxi	2017-02-03
EPIISL268523	Human	Guangxi	2017-02-28
EPIISL268526	Human	Guangxi	2017-03-04
EPIISL269510	Environment	Beijing	2017-04-06
EPIISL269511	Human	Hunan	2017-02-11
EPIISL269513	Human	Hunan	2017-02-28
EPIISL269514	Environment	Hebei	2017-04-26
EPIISL269516	Human	Hebei	2017-05-13
EPIISL269517	Human	Hunan	2017-04-11
EPIISL269518	Human	Shaanxi	2017-05-05
EPIISL269519	Environment	Shaanxi	2017-05-30
EPIISL269522	Environment	Inner_Mongolia	2017-06-02
EPIISL273351	Human	Hunan	2017-03-12
EPIISL273352	Human	Hunan	2017-03-14
EPIISL273354	Human	Hunan	2017-04-13
EPIISL273946	Environment	Guangdong	2016-12-15
EPIISL273950	Chicken	Guangdong	2017-04-13
EPIISL273952	Environment	Guangdong	2017-02-15
EPIISL273953	Environment	Guangdong	2017-04-13
EPIISL274206	Chicken	Heinan	2017-04-24
EPIISL277047	Chicken	Jiangsu	2015-05-19
EPIISL277048	Chicken	Jiangsu	2016-04-21
EPIISL277049	Environment	Jiangsu	2014-06-01
EPIISL277050	Chicken	Jiangsu	2014-06-01
EPIISL277446	Environment	Fujian	2015-06-24
EPIISL277447	Human	Guangdong	2015-11-21
EPIISL273301	Environment	Guangdong	2016-01-08
EPIISL277449	Environment	Fujian	2015-05-06
EPIISL277450	Environment	Fujian	2015-05-06
EPIISL278767	Human	Jiangsu	2016-12-13
EPIISL278768	Human	Jiangsu	2016-10-26
EPIISL278773	Human	Jiangsu	2016-12-06
EPIISL280467	Chicken	Guangdong	2017-02-15
EPIISL283472	Chicken	Fujian	2014-03-05
EPIISL283473	Chicken	Fujian	2014-03-05
EPIISL283474	Chicken	Fujian	2015-04-08
EPIISL283475	Chicken	Fujian	2014-03-06
EPIISL283476	Chicken	Fujian	2014-11-04
EPIISL283478	Chicken	Fujian	2014-11-04
EPIISL283479	Chicken	Fujian	2015-12-09
EPIISL283480	Chicken	Fujian	2015-01-17
EPIISL283481	Chicken	Guangdong	2015-03-31
EPIISL283483	Chicken	Guangdong	2013-08-12
EPIISL283494	Chicken	Guangdong	2015-03-14
EPIISL283495	Chicken	Guangdong	2017-01-18
EPIISL283497	Chicken	Guangdong	2014-03-14
EPIISL283501	Chicken	Guangdong	2016-04-06
EPIISL283503	Chicken	Guangxi	2014-01-24
EPIISL283504	Chicken	Guangxi	2014-01-24
EPIISL283505	Chicken	Hebei	2016-04-27
EPIISL283506	Chicken	Henan	2014-06-05
EPIISL283507	Chicken	Hunan	2016-05-19
EPIISL283508	Chicken	Hunan	2014-01-28
EPIISL283510	Chicken	Hunan	2014-02-18
EPIISL283511	Chicken	Jiangsu	2016-03-13
EPIISL283512	Chicken	Jiangsu	2015-04-02
EPIISL283514	Chicken	Jiangsu	2016-03-15
EPIISL283515	Chicken	Jiangsu	2015-11-10
EPIISL283516	Chicken	Jiangsu	2015-01-17
EPIISL283517	Chicken	Jiangxi	2015-03-24
EPIISL283518	Chicken	Jiangxi	2015-03-26
EPIISL283519	Chicken	Jiangxi	2015-03-27
EPIISL283520	Chicken	Jiangxi	2015-11-27
EPIISL283521	Chicken	Jilin	2016-04-15
EPIISL283522	Chicken	Ningxia	2014-05-16
EPIISL283523	Chicken	Shanghai	2015-11-11
EPIISL283524	Chicken	Xinjiang	2014-12-03
EPIISL283525	Chicken	Xinjiang	2014-12-03
EPIISL283526	Chicken	Zhejiang	2016-05-10
EPIISL283527	Chicken	Zhejiang	2015-03-24
EPIISL283528	Chicken	Zhejiang	2013-12-08
EPIISL283530	Chicken	Zhejiang	2014-11-25
EPIISL283533	Chicken	Zhejiang	2013-12-08
EPIISL283535	Chicken	Zhejiang	2016-01-01
EPIISL283536	Duck	Fujian	2014-11-04
EPIISL283537	Duck	Guangxi	2014-10-23
EPIISL283538	Duck	Hunan	2015-03-17
EPIISL283539	Duck	Hunan	2015-11-16
EPIISL283540	Duck	Hunan	2015-11-17
EPIISL283541	Duck	Jiangsu	2014-05-14
EPIISL283542	Duck	Jiangsu	2016-05-14
EPIISL283543	Duck	Jiangsu	2016-03-15
EPIISL283544	Duck	Shanghai	2015-01-17
EPIISL283545	Duck	Shanghai	2015-01-17
EPIISL283546	Duck	Zhejiang	2016-05-12
EPIISL283548	Duck	Zhejiang	2014-11-27
EPIISL283549	Duck	Anhui	2013-04-04
EPIISL283551	Environment	Fujian	2014-01-14
EPIISL283552	Environment	Hebei	2013-07-22
EPIISL283553	Environment	Hunan	2015-11-18
EPIISL283554	Environment	Hunan	2015-01-16
EPIISL283555	Environment	Qinghai	2014-10-28
EPIISL284978	Human	Anhui	2017-01-14
EPIISL284980	Human	Anhui	2017-01-13
EPIISL284981	Human	Anhui	2016-03-25
EPIISL284992	Human	Anhui	2016-06-09
EPIISL285013	Human	Beijing	2017-06-16
EPIISL285014	Human	Beijing	2016-05-26
EPIISL285015	Human	Beijing	2016-06-15
EPIISL285016	Human	Beijing	2016-07-26
EPIISL285107	Human	Fujian	2016-12-27
EPIISL285110	Human	Fujian	2016-02-26
EPIISL285112	Human	Fujian	2016-03-15
EPIISL285113	Human	Fujian	2016-02-22
EPIISL285118	Human	Guangdong	2015-02-04
EPIISL285120	Human	Guangdong	2016-01-12
EPIISL285122	Human	Guangdong	2016-12-30
EPIISL285135	Human	Guangdong	2017-01-13
EPIISL285141	Human	Guizhou	2017-01-10
EPIISL285142	Human	Guizhou	2017-01-07
EPIISL285166	Human	Hebei	2016-05-16
EPIISL285167	Human	Hebei	2016-07-27
EPIISL285180	Human	Hubei	2016-03-14
EPIISL285181	Human	Hunan	2016-01-01
EPIISL285183	Human	Hunan	2016-02-03
EPIISL285189	Human	Hunan	2017-01-09
EPIISL285211	Human	Hunan	2017-01-25
EPIISL285213	Human	Hunan	2017-01-23
EPIISL285226	Human	Jiangsu	2015-02-01
EPIISL285232	Human	Jiangxi	2017-01-06
EPIISL285241	Human	Jiangxi	2017-01-20
EPIISL285243	Human	Jiangxi	2017-01-23
EPIISL285252	Human	Liaoning	2017-01-27
EPIISL285253	Human	Liaoning	2017-01-27
EPIISL285255	Human	Liaoning	2016-06-13
EPIISL285264	Human	Shandong	2017-01-07
EPIISL285266	Human	Shandong	2017-01-24
EPIISL285267	Human	Shandong	2017-01-02
EPIISL285272	Human	Sichuan	2017-01-24
EPIISL285274	Human	Sichuan	2017-01-25
EPIISL285299	Human	Sichuan	2017-06-17
EPIISL285303	Human	Tianjin	2017-06-20
EPIISL285304	Human	Tianjin	2016-06-12
EPIISL285307	Human	Yunnan	2017-06-25
EPIISL285308	Human	Yunnan	2017-06-28
EPIISL285309	Human	Zhejiang	2016-03-07
EPIISL285316	Human	Zhejiang	2017-01-13
EPIISL285325	Human	Zhejiang	2017-01-24
EPIISL285394	Human	Jiangsu	2017-01-09
EPIISL285412	Human	Jiangsu	2016-01-26
EPIISL285547	Human	Jiangsu	2017-01-07
EPIISL285552	Human	Jiangsu	2016-12-26
EPIISL285556	Human	Inner_Mongolia	2017-06-14
EPIISL285557	Human	Jiangsu	2016-01-20
EPIISL285558	Human	Jiangsu	2016-01-12
EPIISL285560	Human	Jiangsu	2017-01-06
EPIISL285590	Human	Hubei	2017-01-26
EPIISL151417	Human	Hong_Kong	2013-11-30
EPIISL153338	Human	Hong_Kong	2014-01-07
EPIISL154553	Human	Hong_Kong	2014-01-28
EPIISL155815	Chicken	Hong_Kong	2014-01-27
EPIISL156471	Human	Hong_Kong	2014-02-12
EPIISL157487	Human	Hong_Kong	2013-11-30
EPIISL157702	Human	Hong_Kong	2014-03-01
EPIISL157703	Human	Hong_Kong	2014-03-17
EPIISL159477	Human	Hong_Kong	2014-04-03
EPIISL159478	Human	Hong_Kong	2014-04-13
EPIISL160290	Human	Hong_Kong	2014-04-08
EPIISL169442	Human	Hong_Kong	2014-12-25
EPIISL170981	Human	Hong_Kong	2015-01-23
EPIISL173033	Human	Hong_Kong	2015-02-22
EPIISL212471	Human	Hong_Kong	2016-02-12
EPIISL215688	Human	Hong_Kong	2016-03-24
EPIISL217947	Human	Hong_Kong	2016-04-19
EPIISL239994	Human	Hong_Kong	2016-12-19
EPIISL240520	Human	Hong_Kong	2016-12-28
EPIISL240829	Human	Hong_Kong	2017-01-05
EPIISL253626	Human	Hong_Kong	2017-03-06
EPIISL256599	Human	Hong_Kong	2017-01-05
EPIISL259269	Human	Hong_Kong	2017-01-05
