# Supplementary material for: Assessing the role of live poultry trade in community-structured transmission of avian influenza in China
Source: Proc Natl Acad Sci U S A. 2020 Mar 2;117(11):5949–54. doi: 10.1073/pnas.1906954117 (PMC7084072; doi:10.1073/pnas.1906954117)
Supplement: Supplementary File [file pnas.1906954117.sd03.xlsx]

## Sheet: Absolute predictors
Province	Poultry population density(head/km2)	Poultry production(kg/people)1	Poultry consumption sum(ton)2	Poultry consumption (kg/people)2	Absolute longtitude	Absolute latitude	Human population(10,000 people)1	Egg production(10,000 ton)1	Egg consumption sum(ton)2	Egg consumption (kg/people)2	H5N1 sample size	H5N6 sample size	H7N9 sample size
Beijing	1760.74	12534.4	43656.2	2.62688	116.396	39.9174	1645.94	16.4644	148641	9.55438	/	/	/
Tianjin	2020.98	6465.94	11639.3	1.01	117.2	39.1528	1144.94	21.4239	112135	10.3444	/	/	/
Hebei	2488.95	55010.5	48388.8	0.694375	114.489	38.0443	6919.39	369.704	450603	6.53812	/	/	1
Shanxi	468.29	4456.5	17330	0.50375	112.575	37.8829	3388.67	55.8089	190771	5.81375	/	/	/
Inner Mongolia	49.1016	8542.09	44964.3	1.84875	111.618	40.8266	2419.17	39.3167	99695.3	4.24	/	/	/
Liaoning	1924.25	56531.5	80389.6	1.88688	123.396	41.8132	4269.33	207.593	371860	8.92062	/	/	/
Jilin	787.474	40691.1	81050.2	2.98312	125.341	43.9089	2711.5	88.4328	210813	7.94875	9	3	5
Heilongjiang	283.977	16543.8	105427	2.7625	126.663	45.7395	3814.78	91.1256	237283	6.28437	/	/	/
Shanghai	3440.68	8926.6	150486	7.79563	121.45	31.2232	1951.44	10.3489	153445	8.32625	/	/	15
Jiangsu	3061.5	65527.1	392404	5.16812	118.781	32.0614	7596.78	178.983	534040	6.95188	14	11	32
Zhejiang	1081.7	20509.2	285778	5.71188	120.113	30.2506	5024	40.53	240889	4.95563	15	16	48
Anhui	1755.36	54036	258192	4.23062	117.262	31.8676	6108	112.797	313308	5.22625	/	7	3
Fujian	797.082	21459.6	226063	6.37812	119.277	26.0889	3558.83	34.845	133789	3.85062	18	/	12
Jiangxi	1156.22	33967	141687	3.27	115.897	28.6692	4335.26	39.2428	144078	3.36813	/	31	65
Shandong	4109.02	142430	252319	2.72688	118	36.5139	9287.44	379.832	1.00534e+06	11.0894	7	2	/
Henan	3603.18	66345.1	146265	1.62563	113.657	34.7333	9448.94	333	762653	8.41	11	1	1
Hubei	1497.75	38418.2	148916	2.59687	114.286	30.583	5749.44	122.214	238364	4.19125	18	22	/
Hunan	1201.03	35369.4	289164	4.43938	112.971	28.1989	6538.28	76.1122	228810	3.57187	37	44	7
Guangdong	1954.53	98456.2	969015	10.4875	113.388	23.0538	9277.24	32.1094	261939	2.925	51	39	93
Guangxi	1002.25	50785.9	386126	8.14438	108.233	22.7821	4742.06	17.5939	59226.1	1.27687	33	2	4
Hainan	1234.24	9892.06	80533.1	9.64875	110.161	19.5027	829.541	2.87833	11761.7	1.45562	/	/	1
Chongqing	1082.91	14986.6	84131.1	2.93438	106.553	29.5628	2894.21	34.0828	153826	5.35187	/	/	/
Sichuan	741.031	50478.3	322607	3.95	104.111	30.6833	8198.33	128.254	335033	4.1275	4	5	/
Guizhou	387.194	6241.2	55183.5	1.51375	106.72	26.6197	3653.72	10.2478	50539.2	1.41562	17	/	/
Yunnan	281.195	13499.4	145487	3.2575	102.675	25.0514	4440.92	16.6372	84764.3	1.9425	38	18	/
Tibei	0.902089	128.019	95.44	0.034	91.1344	29.664	282.056	0.305882	1838.59	0.654375	/	/	/
Shannxi	263.93	5098.13	16242.3	0.439375	108.956	34.2657	3689.33	46.8333	84111.7	2.3625	/	/	/
Gansu	96.9552	3061.65	23062.2	0.905625	103.946	36.0318	2545.78	12.68	52730.8	2.13625	/	/	/
Qinghai	3.48505	275.817	4020.14	0.729375	101.702	36.5821	542.689	1.52	4251.57	0.813125	/	/	/
Ningxia	155.656	1360.66	18762.1	3.09437	106.239	38.1589	597.556	7.21889	14186.9	2.46	/	/	1
Xinjiang	24.4691	5659.25	35438.2	1.74125	87.5546	43.77	2022.22	22.3611	29540.1	1.48438	7	/	2
Hong Kong	1811.59	664.203	37829.1	5.5888	114.03	22.4151	685.967	0.0162426	57503.9	8.37475	43	/	1
	1. the average value of dataset from 1997 to 2014
	2. the average value of dataset from 1997 to 2012

## Sheet: Live poultry trade network
	Beijing	Tianjin	Hebei	Shanxi	Neimenggu	Liaoning	Jilin	Heilongjiang	Shanghai	Jiangsu	Zhejiang	Anhui	Fujian	Jiangxi	Shandong	Henan	Hubei	Hunan	Guangdong	Guangxi	Hainan	Chongqing	Sichuan	Guizhou	Yunnan	Tibet	Shannxi	Gansu	Qinghai	Ningxia	Xinjiang	Hong_Kong
Beijing	0	0.00108481	0.00267052	0.000800109	0.000519848	0.000652928	0.000294794	0.000339057	0.000166991	0.000778997	0.000405678	0.000581231	0.000204713	0.000316649	0.00203369	0.00143966	0.000550409	0.000477269	0.000464252	0.000215552	3.3423e-05	0.000176955	0.000491162	0.000185697	0.000191808	9.00935e-06	0.000359755	0.000190851	3.5232e-05	6.27114e-05	6.65702e-05	3.25035e-05
Tianjin	0.000804471	0	0.00099206	0.00033346	0.000220463	0.00029187	0.000137066	0.000160537	8.30061e-05	0.000384439	0.000202065	0.000303786	0.000102986	0.000162923	0.000852642	0.000747869	0.000288264	0.000249056	0.000241384	0.000111993	1.73512e-05	8.78222e-05	0.000243948	9.27543e-05	9.62652e-05	4.51968e-06	0.000174606	9.23222e-05	1.71865e-05	2.92582e-05	3.33679e-05	1.68928e-05
Hebei	0.00278795	0.00139659	0	0.00885313	0.00160785	0.00206327	0.0010136	0.00121376	0.000822818	0.0039341	0.00198517	0.00309796	0.000969684	0.00158453	0.00974535	0.0103468	0.00294438	0.00242695	0.00224858	0.00103419	0.000158679	0.000920423	0.00254526	0.000936629	0.000946238	4.30542e-05	0.00210288	0.00103608	0.00018538	0.000341181	0.000318996	0.000156567
Shanxi	0.000138174	7.76536e-05	0.00146448	0	0.000174697	0.000141525	7.20265e-05	8.78562e-05	5.75647e-05	0.000266922	0.000140085	0.000210897	7.12796e-05	0.000112906	0.000566708	0.000666852	0.000209018	0.000182931	0.000173966	8.49623e-05	1.28441e-05	8.48998e-05	0.000234004	8.41334e-05	8.34635e-05	3.70434e-06	0.000217897	9.94231e-05	1.72769e-05	3.53695e-05	2.75031e-05	1.2145e-05
Neimenggu	0.000241039	0.000137844	0.000714109	0.000469048	0	0.000261087	0.000137609	0.000167925	8.14076e-05	0.000359466	0.000200993	0.000275047	0.000110068	0.000161081	0.000686691	0.000648465	0.000267049	0.000259172	0.000269668	0.000144138	2.14033e-05	0.000135173	0.000374279	0.000139015	0.000141497	6.50643e-06	0.000296106	0.000149885	2.71158e-05	6.63674e-05	4.81642e-05	1.90295e-05
Liaoning	0.00113529	0.000684341	0.00343643	0.00142495	0.000979079	0	0.00459883	0.00365103	0.000531648	0.00234341	0.00131333	0.00179144	0.000721279	0.00102014	0.00450191	0.00334825	0.00157165	0.00149289	0.00160833	0.000762392	0.000121186	0.000571361	0.00159501	0.000629778	0.000675672	3.3656e-05	0.000993666	0.000579028	0.000111795	0.000168241	0.000247385	0.000114008
Jilin	0.000580925	0.000364228	0.00191328	0.000821896	0.000584841	0.00521203	0	0.00603165	0.000329716	0.0014272	0.000819086	0.00109936	0.000463756	0.000644831	0.00252019	0.00199355	0.000974246	0.000947075	0.00105031	0.000501252	8.03115e-05	0.000368385	0.00102994	0.000411492	0.000446309	2.26331e-05	0.000617221	0.000367499	7.17543e-05	0.000104234	0.000166087	7.47385e-05
Heilongjiang	0.000193086	0.000123281	0.000662095	0.000289717	0.000206245	0.00119578	0.00174306	0	0.000121111	0.000518634	0.000301888	0.000401287	0.000174193	0.000239627	0.000874543	0.000715098	0.000357758	0.000352737	0.000398492	0.000191024	3.07683e-05	0.000138616	0.00038792	0.000156176	0.000170612	8.7575e-06	0.000226932	0.000136914	2.69219e-05	3.81676e-05	6.41916e-05	2.84276e-05
Shanghai	0.000100308	6.72346e-05	0.00047343	0.000200226	0.000105462	0.000183664	0.000100503	0.000127746	0	0.00176919	0.00187459	0.000942504	0.000326971	0.000434251	0.000899746	0.000737404	0.000554711	0.000437492	0.000507934	0.000189793	3.15669e-05	0.000128488	0.000321777	0.00014764	0.000141281	6.01616e-06	0.000210448	0.000103103	1.96417e-05	2.40428e-05	4.15623e-05	3.45767e-05
Jiangsu	0.000882346	0.00058718	0.00426834	0.00175069	0.000878114	0.00152655	0.000820326	0.00103154	0.00333608	0	0.00997808	0.0200957	0.00242752	0.00394316	0.00896254	0.00809887	0.00515887	0.00376446	0.00385018	0.00145024	0.000236923	0.00104535	0.00269637	0.00118959	0.0011152	4.72062e-05	0.00203911	0.000914171	0.000170389	0.000212889	0.000334291	0.000261418
Zhejiang	0.000217466	0.000146064	0.00101934	0.000434835	0.000232371	0.000404896	0.000222812	0.00028417	0.00167292	0.00472232	0	0.00236762	0.000996634	0.0013513	0.00188787	0.00177069	0.00137291	0.00120758	0.00136177	0.000486973	8.05317e-05	0.000305278	0.000761507	0.000368869	0.000350628	1.4045e-05	0.000499275	0.000242313	4.605e-05	5.64972e-05	9.65896e-05	9.14882e-05
Anhui	0.000675219	0.000475889	0.00344732	0.0014187	0.000689117	0.0011969	0.000648089	0.000818603	0.0018228	0.0206108	0.00513094	0	0.00178031	0.00449408	0.00591506	0.00709215	0.00584949	0.0037628	0.00363331	0.00131848	0.000213948	0.000968342	0.00247048	0.00108872	0.00099563	4.10143e-05	0.00202104	0.000846218	0.000155333	0.000196874	0.000290252	0.000243816
Fujian	0.000162096	0.000109963	0.000735473	0.000326825	0.000187965	0.000328464	0.000186343	0.000242203	0.000431017	0.00169702	0.00147215	0.00121346	0	0.00142211	0.00121847	0.00117809	0.00095716	0.00126786	0.00197059	0.000583144	0.000103157	0.000285784	0.000698899	0.000386684	0.000369814	1.36694e-05	0.000383925	0.000202235	3.92961e-05	4.72163e-05	8.96518e-05	0.000127914
Jiangxi	0.000325785	0.000226036	0.00156159	0.000672655	0.000357427	0.000603634	0.000336665	0.000432923	0.000743795	0.00358174	0.00259355	0.00398014	0.00184782	0	0.00230341	0.00281437	0.00302544	0.00490834	0.00367066	0.0011074	0.00017903	0.000647151	0.00149468	0.000903576	0.000777695	2.53871e-05	0.000874905	0.000417428	7.89852e-05	9.73003e-05	0.00016313	0.000233232
Shandong	0.00409546	0.0023154	0.0187986	0.00660845	0.00298242	0.00521401	0.00257542	0.00309258	0.00301645	0.0159348	0.00709217	0.0102537	0.00309888	0.00450852	0	0.0202113	0.00719229	0.00602208	0.00593056	0.00261103	0.000401846	0.00208214	0.0057751	0.00217199	0.00223363	0.000101838	0.00432433	0.00210262	0.000389745	0.000573803	0.000746157	0.000412493
Henan	0.00132738	0.000929831	0.00913804	0.00356033	0.00128948	0.00177547	0.000932745	0.00115778	0.00113188	0.00659262	0.00304557	0.00562884	0.00137179	0.00252211	0.00925366	0	0.00628518	0.00427492	0.00341498	0.00153089	0.000228503	0.00146139	0.00401101	0.00140113	0.0013603	5.70705e-05	0.00445618	0.00142112	0.000248182	0.000329556	0.000403183	0.000234242
Hubei	0.000482957	0.000341078	0.00247473	0.00106201	0.000505364	0.000793117	0.0004338	0.000551232	0.000810305	0.00399645	0.00224726	0.00441819	0.00106067	0.00258022	0.00313381	0.00598141	0	0.00603075	0.00295989	0.00125048	0.000176041	0.00101765	0.00232234	0.00108728	0.000903759	3.31688e-05	0.00165104	0.000653032	0.000118465	0.000151815	0.000213621	0.000195984
Hunan	0.00033903	0.000238569	0.00165138	0.000752464	0.000397058	0.000609903	0.000341396	0.000439997	0.000517374	0.00236089	0.00160022	0.00230086	0.00113742	0.00338888	0.00212425	0.00329356	0.0048823	0	0.00416601	0.00161214	0.000210502	0.000956217	0.00204991	0.00134704	0.00102965	3.00011e-05	0.00108103	0.000487692	9.10325e-05	0.000113582	0.000179465	0.000261398
Guangdong	0.000646978	0.000453612	0.00300161	0.00140386	0.000810505	0.00128905	0.000742765	0.000975163	0.00117842	0.00473711	0.0035402	0.00435855	0.00346822	0.00497194	0.00410407	0.00516162	0.00470097	0.00817297	0	0.00601604	0.00107938	0.00176679	0.00419353	0.00300607	0.00271916	7.39061e-05	0.00182458	0.000956278	0.000185537	0.000222473	0.000418568	0.00480582
Guangxi	0.000303138	0.000212384	0.00139316	0.000691892	0.000437178	0.00061663	0.000357719	0.000471734	0.000444353	0.00180063	0.00127756	0.00159612	0.00103571	0.0015137	0.0018234	0.00233504	0.0020042	0.00319165	0.00607104	0	0.000691502	0.00149782	0.00321934	0.00321899	0.00269883	4.79851e-05	0.00107313	0.000649837	0.000122586	0.000124751	0.000248959	0.000380073
Hainan	5.23367e-05	3.6638e-05	0.000238008	0.000116462	7.22822e-05	0.000109137	6.3817e-05	8.4603e-05	8.22908e-05	0.00032754	0.000235243	0.000288385	0.000204002	0.000272478	0.000312466	0.000388074	0.000314161	0.000464024	0.00121283	0.000769955	0	0.000179997	0.000426262	0.000304826	0.000304824	7.77047e-06	0.000154954	9.6902e-05	1.87865e-05	1.94322e-05	4.2252e-05	7.56308e-05
Chongqing	0.000120323	8.05249e-05	0.000599492	0.000334284	0.000198228	0.000223436	0.000127111	0.000165508	0.000145447	0.000627545	0.00038723	0.000566784	0.000245412	0.000427697	0.000703035	0.00107774	0.000788603	0.000915305	0.000862052	0.000724195	7.81608e-05	0	0.00334241	0.00131581	0.000657041	1.85535e-05	0.000723079	0.000378408	6.4193e-05	6.1705e-05	9.63982e-05	5.8632e-05
Sichuan	0.000397114	0.000265967	0.00197121	0.00109556	0.000652644	0.000741672	0.000422571	0.00055075	0.000433116	0.00192471	0.00114856	0.0017194	0.00071364	0.00117458	0.00231864	0.00351728	0.0021399	0.00233319	0.00243296	0.00185084	0.000220093	0.00397435	0	0.00253299	0.00276797	7.40441e-05	0.00230831	0.00150959	0.000246793	0.000201973	0.000341754	0.000167654
Guizhou	4.16533e-05	2.80556e-05	0.000201244	0.000109279	6.72507e-05	8.12437e-05	4.68386e-05	6.1515e-05	5.51322e-05	0.000235581	0.00015435	0.000210216	0.00010954	0.000196995	0.000241927	0.000340866	0.000277948	0.000425354	0.000483846	0.000513424	4.36653e-05	0.000434061	0.000702726	0	0.000455823	6.67099e-06	0.000195002	0.000111548	2.01235e-05	1.99708e-05	3.54524e-05	3.20161e-05
Yunnan	7.65632e-05	5.1816e-05	0.000361797	0.000192918	0.000121812	0.000155113	9.04039e-05	0.000119587	9.38851e-05	0.000393011	0.000261089	0.000342102	0.000186428	0.000301723	0.000442738	0.000588914	0.000411134	0.000578584	0.000778848	0.00076602	7.77038e-05	0.00038571	0.00136655	0.000811158	0	1.66832e-05	0.000308067	0.000206885	3.81587e-05	3.50219e-05	7.19002e-05	5.29601e-05
Tibet	5.36963e-07	3.63245e-07	2.45797e-06	1.27845e-06	8.36342e-07	1.15364e-06	6.84531e-07	9.16544e-07	5.96938e-07	2.48397e-06	1.56157e-06	2.10422e-06	1.0289e-06	1.47065e-06	3.01401e-06	3.68914e-06	2.25298e-06	2.51717e-06	3.16079e-06	2.03362e-06	2.95759e-07	1.62627e-06	5.45822e-06	1.77254e-06	2.49101e-06	0	1.73027e-06	1.44484e-06	3.48517e-07	2.23921e-07	9.04725e-07	2.25286e-07
Shannxi	6.528e-05	4.27243e-05	0.00036551	0.000228954	0.000115881	0.000103699	5.68346e-05	7.2309e-05	6.35739e-05	0.000326671	0.000169006	0.000315684	8.7982e-05	0.000154305	0.000389651	0.000877	0.000341436	0.000276145	0.000237575	0.000138464	1.79562e-05	0.000192963	0.000518058	0.00015775	0.000140044	5.26791e-06	0	0.000203039	3.06913e-05	4.43658e-05	3.71067e-05	1.64082e-05
Gansu	3.01398e-05	1.96605e-05	0.00015673	9.09196e-05	5.10501e-05	5.25902e-05	2.94511e-05	3.79679e-05	2.71066e-05	0.000127459	7.1386e-05	0.000115036	4.03345e-05	6.40729e-05	0.000164889	0.00024341	0.000117533	0.000108422	0.000108367	7.29732e-05	9.7728e-06	8.78866e-05	0.00029486	7.8535e-05	8.18508e-05	3.82838e-06	0.000176706	0	6.33592e-05	1.37984e-05	2.89432e-05	7.60496e-06
Qinghai	2.35136e-06	1.54672e-06	1.1851e-05	6.67683e-06	3.90296e-06	4.29103e-06	2.43012e-06	3.15507e-06	2.18232e-06	1.00397e-05	5.73323e-06	8.92376e-06	3.31211e-06	5.12357e-06	1.29165e-05	1.79644e-05	9.01052e-06	8.55267e-06	8.88538e-06	5.81744e-06	8.00692e-07	6.30063e-06	2.03715e-05	5.98743e-06	6.38001e-06	3.9026e-07	1.12881e-05	2.67759e-05	0	1.0378e-06	2.93058e-06	6.26423e-07
Ningxia	1.87512e-05	1.1797e-05	9.77186e-05	6.12398e-05	4.27983e-05	2.89316e-05	1.58157e-05	2.004e-05	1.19681e-05	5.61993e-05	3.15135e-05	5.06728e-05	1.78298e-05	2.82776e-05	8.51975e-05	0.000106874	5.17336e-05	4.78098e-05	4.77335e-05	2.65238e-05	3.71059e-06	2.71342e-05	7.46938e-05	2.66214e-05	2.62342e-05	1.12338e-06	7.31064e-05	2.61255e-05	4.6496e-06	0	7.94095e-06	3.35136e-06
Xinjiang	2.44637e-05	1.65353e-05	0.000112289	5.85257e-05	3.81729e-05	5.22844e-05	3.09724e-05	4.14231e-05	2.54273e-05	0.000108458	6.62157e-05	9.18165e-05	4.16078e-05	5.82668e-05	0.000136162	0.000160697	8.94669e-05	9.28425e-05	0.000110375	6.5055e-05	9.91581e-06	5.20985e-05	0.000155333	5.80822e-05	6.61939e-05	5.57837e-06	7.51483e-05	6.73507e-05	1.61367e-05	9.75961e-06	0	7.92704e-06
Hong_Kong	4.13275e-06	2.89636e-06	1.90687e-05	8.94192e-06	5.21826e-06	8.33685e-06	4.82227e-06	6.34703e-06	7.319e-06	2.93455e-05	2.17002e-05	2.66855e-05	2.05401e-05	2.88233e-05	2.6044e-05	3.23025e-05	2.83992e-05	4.67882e-05	0.000438471	3.43627e-05	6.14112e-06	1.09637e-05	2.63653e-05	1.81482e-05	1.68696e-05	4.80609e-07	1.14973e-05	6.12293e-06	1.19343e-06	1.42511e-06	2.7427e-06	0

## Sheet: Poultry egg trade network
	Beijing	Tianjin	Hebei	Shanxi	Neimenggu	Liaoning	Jilin	Heilongjiang	Shanghai	Jiangsu	Zhejiang	Anhui	Fujian	Jiangxi	Shandong	Henan	Hubei	Hunan	Guangdong	Guangxi	Hainan	Chongqing	Sichuan	Guizhou	Yunnan	Tibet	Shannxi	Gansu	Qinghai	Ningxia	Xinjiang	Hong_Kong
Beijing	0	0.00353642	0.000910485	0.0004953	0.000328752	0.000492257	0.000311817	0.000201538	0.000257086	0.000257217	0.000144385	0.000179445	7.99212e-05	8.87652e-05	0.000876169	0.000462342	0.000144775	9.40779e-05	5.28145e-05	2.09424e-05	2.11617e-05	0.000118068	8.92232e-05	2.59603e-05	3.02724e-05	7.54184e-06	8.31232e-05	5.77853e-05	1.90474e-05	9.31527e-05	1.76314e-05	0.000143183
Tianjin	0.00425023	0	0.000853173	0.000520697	0.000351682	0.000555058	0.000365707	0.000240703	0.000322342	0.000320194	0.000181407	0.000236578	0.000101418	0.000115205	0.000926599	0.000605832	0.000191259	0.000123835	6.92674e-05	2.74465e-05	2.77113e-05	0.000147806	0.000111782	3.27085e-05	3.83241e-05	9.54363e-06	0.000101765	7.05102e-05	2.34374e-05	0.000109627	2.22924e-05	0.000187709
Hebei	0.0298765	0.023294	0	0.0280402	0.00520236	0.00795879	0.00548545	0.00369131	0.00648116	0.00664621	0.00361495	0.00489353	0.00193691	0.00227264	0.0214815	0.017001	0.00396249	0.00244766	0.00130879	0.000514091	0.00051403	0.00314209	0.00236565	0.000669941	0.000764091	0.000184401	0.00248596	0.00160503	0.000512772	0.00259297	0.000432271	0.00352879
Shanxi	0.00275912	0.00241345	0.00476021	0	0.00105327	0.00101724	0.000726336	0.000497876	0.0008449	0.000840258	0.00047533	0.000620751	0.000265305	0.000301748	0.0023277	0.00204173	0.000524152	0.000343777	0.000188681	7.86982e-05	7.75301e-05	0.000540056	0.000405266	0.000112134	0.000125586	2.95637e-05	0.00047999	0.000286996	8.90489e-05	0.00050089	6.94469e-05	0.000510063
Neimenggu	0.00176903	0.00157459	0.000853119	0.00101743	0	0.000689733	0.000510029	0.000349757	0.000439155	0.000415901	0.000250662	0.000297548	0.000150572	0.000158225	0.00103665	0.000729725	0.000246132	0.000179011	0.000107497	4.90706e-05	4.74845e-05	0.000316028	0.000238241	6.80981e-05	7.82519e-05	1.90851e-05	0.000239734	0.00015902	5.13675e-05	0.000345439	4.46991e-05	0.000293735
Liaoning	0.00664759	0.00623679	0.00327539	0.00246601	0.00173096	0	0.013599	0.00606705	0.00228816	0.00216317	0.00130675	0.00154619	0.00078722	0.000799472	0.00542221	0.00300608	0.00115569	0.000822676	0.000511506	0.000207076	0.000214503	0.00106575	0.000810015	0.000246132	0.000298121	7.87632e-05	0.000641849	0.000490117	0.000168965	0.000698649	0.000183171	0.00140402
Jilin	0.00201312	0.00196451	0.00107926	0.000841792	0.000611926	0.00650134	0	0.00593184	0.000839834	0.000779683	0.000482324	0.000561555	0.000299553	0.000299074	0.0017964	0.00105925	0.000423981	0.000308871	0.00019769	8.05746e-05	8.41298e-05	0.000406665	0.000309551	9.51776e-05	0.000116543	3.13471e-05	0.000235953	0.000184098	6.41823e-05	0.000256168	7.27798e-05	0.00054472
Heilongjiang	0.00169586	0.00168526	0.000946581	0.00075206	0.000546933	0.00378041	0.00773131	0	0.000781857	0.0007181	0.000450553	0.000519515	0.000285172	0.000281682	0.00157995	0.000963008	0.000394602	0.000291565	0.000190098	7.78252e-05	8.16896e-05	0.000387828	0.000295498	9.15544e-05	0.000112914	3.07414e-05	0.000219873	0.000173833	6.10328e-05	0.000237741	7.12927e-05	0.000525122
Shanghai	0.000185429	0.000193449	0.000142461	0.000109396	5.88642e-05	0.000122212	9.3826e-05	6.70183e-05	0	0.000515587	0.000588857	0.00025682	0.000112665	0.000107441	0.000342126	0.000209013	0.000128777	7.61128e-05	5.09999e-05	1.62749e-05	1.764e-05	7.56646e-05	5.15907e-05	1.82167e-05	1.96801e-05	4.44494e-06	4.29165e-05	2.75522e-05	9.37218e-06	3.15207e-05	9.71558e-06	0.000134433
Jiangsu	0.00384296	0.00398043	0.0030261	0.0022536	0.00115475	0.00239323	0.00180432	0.00127502	0.0106799	0	0.00738473	0.0129013	0.00197072	0.00229856	0.00802936	0.00540848	0.0028217	0.00154303	0.000910808	0.000292995	0.000311931	0.00145036	0.00101854	0.00034582	0.000366	8.21731e-05	0.000979722	0.000575569	0.000191552	0.00065758	0.00018411	0.00239465
Zhejiang	0.00068526	0.00071637	0.000522852	0.000404973	0.000221083	0.000459255	0.00035457	0.000254124	0.00387475	0.00234586	0	0.00109971	0.000585375	0.000569901	0.00122365	0.000855518	0.000543292	0.000358115	0.000233069	7.11805e-05	7.67102e-05	0.00030644	0.000208118	7.75818e-05	8.32548e-05	1.76884e-05	0.000173555	0.000110378	3.74551e-05	0.000126258	3.84875e-05	0.000606329
Anhui	0.00224748	0.0024654	0.0018678	0.00139566	0.000692556	0.00143402	0.0010894	0.000773265	0.00445957	0.0108151	0.00290207	0	0.00110454	0.00200205	0.00404979	0.00361953	0.00244511	0.00117871	0.000656858	0.000203572	0.000215269	0.00102675	0.000713191	0.000241876	0.000249717	5.45619e-05	0.000742097	0.00040717	0.000133454	0.000464738	0.000122166	0.00170684
Fujian	0.000419688	0.000443131	0.000309969	0.000250096	0.00014694	0.000306118	0.000243651	0.000177966	0.000820263	0.000692666	0.000647687	0.000463108	0	0.0004928	0.000648917	0.000467688	0.00031122	0.000308937	0.000277121	7.00362e-05	8.0738e-05	0.00023571	0.000156943	6.68242e-05	7.215e-05	1.41451e-05	0.000109657	7.56924e-05	2.62616e-05	8.6699e-05	2.93521e-05	0.000696551
Jiangxi	0.000600163	0.000648108	0.000468275	0.000366243	0.000198809	0.000400275	0.00031321	0.000226336	0.00100715	0.0010402	0.000811882	0.00108078	0.000634501	0	0.000872833	0.000794956	0.000699931	0.000850975	0.000367283	9.46315e-05	9.96979e-05	0.000379778	0.000238813	0.000111103	0.000107956	1.86919e-05	0.000177801	0.000111163	3.75579e-05	0.000127122	3.80012e-05	0.000903662
Shandong	0.0174152	0.0153244	0.0130121	0.00830546	0.00382918	0.00798076	0.00553063	0.00373208	0.00942814	0.0106821	0.00512466	0.00642701	0.00245621	0.00256593	0	0.0131778	0.0038408	0.00241	0.00136975	0.000515027	0.000516546	0.00282047	0.00212989	0.000616464	0.000715708	0.000173077	0.00202852	0.0012925	0.000427783	0.00173044	0.000401219	0.00368911
Henan	0.0106235	0.0115826	0.0119048	0.0084217	0.00311599	0.00511483	0.00376994	0.00262966	0.00665851	0.00831789	0.0041419	0.00664038	0.00204642	0.00270159	0.0152337	0	0.0063171	0.0032199	0.00148449	0.000568339	0.000552823	0.00372583	0.00278418	0.000748466	0.000820364	0.000182552	0.00393431	0.00164416	0.000512695	0.00187054	0.000408037	0.0039429
Hubei	0.00244979	0.00269281	0.00204336	0.00159217	0.000773992	0.00144812	0.00111125	0.000793524	0.00302116	0.0031958	0.00193702	0.00330345	0.00100285	0.00175171	0.00326976	0.0046521	0	0.00287897	0.000815482	0.000294232	0.000269935	0.00164439	0.00102169	0.000368119	0.000345441	6.7244e-05	0.000923878	0.000478849	0.000155107	0.000546139	0.000137022	0.00209084
Hunan	0.00116333	0.00127411	0.000922374	0.00076311	0.000411365	0.000753304	0.000591591	0.000428466	0.00130488	0.00127709	0.000933045	0.00116374	0.000727477	0.00155634	0.0014993	0.00173282	0.00210386	0	0.000776428	0.000256601	0.000218344	0.00104522	0.000610058	0.000308509	0.000266226	4.11437e-05	0.000409202	0.000241908	8.06263e-05	0.000276402	7.78699e-05	0.00188645
Guangdong	0.000336446	0.000367148	0.000254084	0.000215769	0.00012726	0.000241291	0.000195064	0.000143915	0.000450435	0.00038835	0.000312833	0.000334095	0.000336177	0.000346048	0.000438998	0.000411562	0.000307003	0.000399991	0	0.000145121	0.000169677	0.000292682	0.000189138	0.000104339	0.000106552	1.53606e-05	0.00010467	7.18874e-05	2.49043e-05	8.20486e-05	2.75244e-05	0.00525622
Guangxi	0.000167454	0.000182602	0.000125272	0.000112962	7.29161e-05	0.00012261	9.97923e-05	7.3953e-05	0.000180421	0.000156806	0.000119921	0.000129964	0.000106642	0.000111912	0.000207185	0.000197776	0.000139035	0.000165926	0.000182153	0	0.00011547	0.000263572	0.000154239	0.000118686	0.000112339	1.05941e-05	6.53943e-05	5.18922e-05	1.74788e-05	4.88726e-05	1.73903e-05	0.000441571
Hainan	2.42827e-05	2.64578e-05	1.79754e-05	1.59704e-05	1.01259e-05	1.82267e-05	1.4953e-05	1.11399e-05	2.80638e-05	2.39574e-05	1.85467e-05	1.97227e-05	1.76425e-05	1.69202e-05	2.98206e-05	2.76076e-05	1.83051e-05	2.02617e-05	3.05638e-05	1.6571e-05	0	2.66037e-05	1.7153e-05	9.43989e-06	1.06571e-05	1.44092e-06	7.93099e-06	6.49929e-06	2.24985e-06	6.39412e-06	2.47893e-06	7.38021e-05
Chongqing	0.00043633	0.000454494	0.000353872	0.000358278	0.000217042	0.000291653	0.000232783	0.000170329	0.000387684	0.000358753	0.000238614	0.000302961	0.000165881	0.000207581	0.000524403	0.000599244	0.000359132	0.000312375	0.000169793	0.000121819	8.56799e-05	0	0.00105123	0.00031848	0.000179539	2.68904e-05	0.000289259	0.000198367	6.00858e-05	0.000158692	4.4204e-05	0.000447179
Sichuan	0.00160886	0.00167712	0.00129997	0.00131183	0.000798346	0.00108159	0.000864577	0.000633231	0.00128977	0.00122929	0.00079071	0.00102679	0.000538912	0.000636901	0.00193223	0.00218492	0.00108875	0.000889607	0.000535374	0.000347829	0.000269546	0.00512928	0	0.000684952	0.000845016	0.000119894	0.00103165	0.000884109	0.00025808	0.000580318	0.000175083	0.00142856
Guizhou	0.000109055	0.000114327	8.57663e-05	8.45613e-05	5.31625e-05	7.65655e-05	6.19301e-05	4.5707e-05	0.000106098	9.72347e-05	6.86694e-05	8.1127e-05	5.34572e-05	6.90298e-05	0.000130288	0.000136838	9.13882e-05	0.000104807	6.88055e-05	6.23543e-05	3.45586e-05	0.000362022	0.000159572	0	8.99276e-05	6.98057e-06	5.6321e-05	4.22183e-05	1.35994e-05	3.70817e-05	1.17373e-05	0.000176298
Yunnan	0.00015046	0.000158488	0.000115735	0.000112051	7.22776e-05	0.000109723	8.97201e-05	6.66945e-05	0.000135614	0.000121756	8.71869e-05	9.90969e-05	6.82884e-05	7.93588e-05	0.000178966	0.000177451	0.000101465	0.000107007	8.3133e-05	6.98289e-05	4.61602e-05	0.000241462	0.000232916	0.000106397	0	1.31034e-05	6.67855e-05	5.87725e-05	1.93559e-05	4.88101e-05	1.78673e-05	0.000218892
Tibet	2.04579e-06	2.15401e-06	1.52437e-06	1.43959e-06	9.6208e-07	1.5821e-06	1.31707e-06	9.91e-07	1.67167e-06	1.49192e-06	1.01097e-06	1.18171e-06	7.30676e-07	7.49911e-07	2.36202e-06	2.15509e-06	1.07796e-06	9.02552e-07	6.54079e-07	3.594e-07	3.40626e-07	1.97377e-06	1.8036e-06	4.50751e-07	7.15141e-07	0	7.27221e-07	7.95754e-07	3.42735e-07	6.05034e-07	4.35872e-07	1.80522e-06
Shannxi	0.000956226	0.000974061	0.000871518	0.000991216	0.00051251	0.000546763	0.00042043	0.000300592	0.000684484	0.000754354	0.000420671	0.00068161	0.00024022	0.000302514	0.00117403	0.00196972	0.000628086	0.000380682	0.000189017	9.40827e-05	7.95095e-05	0.000900413	0.00065816	0.000154231	0.000154577	3.08405e-05	0	0.000429935	0.000116041	0.000460889	6.87319e-05	0.000505501
Gansu	0.00019904	0.000202081	0.00016848	0.000177458	0.00010179	0.000125012	9.82202e-05	7.11574e-05	0.000131577	0.000132695	8.01074e-05	0.000111979	4.9649e-05	5.66315e-05	0.000223981	0.000246469	9.74735e-05	6.73845e-05	3.88699e-05	2.2354e-05	1.95093e-05	0.000184888	0.000168884	3.46167e-05	4.07307e-05	1.01046e-05	0.000128732	0	0.000108001	6.46245e-05	2.41698e-05	0.000105627
Qinghai	2.06622e-05	2.11544e-05	1.69515e-05	1.73408e-05	1.03553e-05	1.35727e-05	1.07842e-05	7.86813e-06	1.40956e-05	1.39079e-05	8.56088e-06	1.15587e-05	5.42498e-06	6.02582e-06	2.33467e-05	2.42045e-05	9.94347e-06	7.07302e-06	4.24085e-06	2.37129e-06	2.1269e-06	1.76372e-05	1.55258e-05	3.51175e-06	4.22454e-06	1.37062e-06	1.09425e-05	3.40131e-05	0	6.46759e-06	3.2564e-06	1.15773e-05
Ningxia	0.00015863	0.000155332	0.000134565	0.00015312	0.000109319	8.81002e-05	6.75688e-05	4.81128e-05	7.44195e-05	7.49502e-05	4.53018e-05	6.31881e-05	2.81151e-05	3.20173e-05	0.000148254	0.000138629	5.49616e-05	3.80644e-05	2.19331e-05	1.04085e-05	9.48908e-06	7.31243e-05	5.48044e-05	1.50319e-05	1.67234e-05	3.79828e-06	6.82258e-05	3.19496e-05	1.01529e-05	0	8.49486e-06	5.96291e-05
Xinjiang	0.000154132	0.000162149	0.000115161	0.000108982	7.26168e-05	0.000118574	9.85476e-05	7.40656e-05	0.000117754	0.000107725	7.0891e-05	8.52694e-05	4.88629e-05	4.91333e-05	0.00017646	0.000155239	7.07883e-05	5.50505e-05	3.77712e-05	1.90127e-05	1.88852e-05	0.000104564	8.48805e-05	2.44251e-05	3.14259e-05	1.40469e-05	5.22306e-05	6.13416e-05	2.62423e-05	4.36085e-05	0	0.000105042
Hong_Kong	1.6115e-07	1.75782e-07	1.21034e-07	1.03053e-07	6.14366e-08	1.17014e-07	9.49603e-08	7.02368e-08	2.09771e-07	1.80391e-07	1.43785e-07	1.5338e-07	1.49289e-07	1.50424e-07	2.08891e-07	1.9313e-07	1.39067e-07	1.717e-07	9.28644e-07	6.21542e-08	7.2387e-08	1.36187e-07	8.91653e-08	4.72332e-08	4.95671e-08	7.49005e-09	4.94563e-08	3.45137e-08	1.20117e-08	3.941e-08	1.35237e-08	0

## Sheet: Wild bird migration network
	Beijing	Tianjin	Hebei	Shanxi	Neimenggu	Liaoning	Jilin	Heilongjiang	Shanghai	Jiangsu	Zhejiang	Anhui	Fujian	Jiangxi	Shandong	Henan	Hubei	Hunan	Guangdong	Guangxi	Hainan	Chongqing	Sichuan	Guizhou	Yunnan	Tibet	Shannxi	Gansu	Qinghai	Ningxia	Xinjiang	Hong_Kong
Beijing	0	1	0	0	1	1	0	1	0	0	0	0	0	0	0	0	0	0	0	0	0	0	0	0	0	0	0	0	0	0	0	0
Tianjin	1	0	1	0	0	1	0	0	0	0	0	0	0	0	1	0	0	0	0	0	0	0	0	0	0	0	0	0	0	0	0	0
Hebei	0	1	0	1	1	1	0	0	0	0	0	0	0	0	1	0	0	0	0	0	0	0	0	0	0	0	0	0	0	0	0	0
Shanxi	0	0	1	0	1	0	0	0	0	0	0	0	0	0	0	1	0	0	0	0	0	0	0	0	0	0	1	0	0	0	0	0
Neimenggu	1	0	1	1	0	1	1	1	0	0	0	0	0	0	0	0	0	0	0	0	0	0	0	0	0	0	1	1	0	1	0	0
Liaoning	1	1	1	0	1	0	1	1	0	1	1	1	0	0	1	0	0	0	0	0	0	0	0	0	0	0	0	0	0	0	0	0
Jilin	0	0	0	0	1	1	0	1	0	0	0	0	0	0	1	0	0	0	0	0	0	0	0	0	0	0	0	0	0	0	0	0
Heilongjiang	1	0	0	0	1	1	1	0	0	0	0	0	0	0	1	0	0	0	0	0	0	0	0	0	0	0	0	0	0	0	0	0
Shanghai	0	0	0	0	0	0	0	0	0	0	0	0	0	0	0	0	0	0	0	0	0	0	0	0	0	0	0	0	0	0	0	0
Jiangsu	0	0	0	0	0	1	0	0	0	0	1	1	0	0	1	0	0	0	1	0	0	0	0	0	0	0	0	0	0	0	0	0
Zhejiang	0	0	0	0	0	1	0	0	0	1	0	0	1	0	0	0	0	0	0	0	0	0	0	0	0	0	0	0	0	0	0	0
Anhui	0	0	0	0	0	1	0	0	0	1	0	0	0	1	1	1	1	0	0	0	0	0	0	0	0	0	0	0	0	0	0	0
Fujian	0	0	0	0	0	0	0	0	0	0	1	0	0	0	0	0	0	0	0	0	0	0	0	0	0	0	0	0	0	0	0	1
Jiangxi	0	0	0	0	0	0	0	0	0	0	0	1	0	0	1	0	1	1	0	0	0	0	0	0	0	0	0	0	0	0	0	0
Shandong	0	1	1	0	0	1	1	1	0	1	0	1	0	1	0	1	0	0	0	0	0	0	0	0	0	0	0	0	0	0	0	0
Henan	0	0	0	1	0	0	0	0	0	0	0	1	0	0	1	0	1	1	0	0	0	0	0	0	0	0	1	0	0	0	0	0
Hubei	0	0	0	0	0	0	0	0	0	0	0	1	0	1	0	1	0	1	0	0	0	0	0	1	0	0	0	0	0	0	0	0
Hunan	0	0	0	0	0	0	0	0	0	0	0	0	0	1	0	1	1	0	0	1	0	0	0	0	0	0	0	0	0	0	0	0
Guangdong	0	0	0	0	0	0	0	0	0	1	0	0	0	0	0	0	0	0	0	0	1	0	0	0	0	0	0	0	0	0	0	1
Guangxi	0	0	0	0	0	0	0	0	0	0	0	0	0	0	0	0	0	1	0	0	0	0	0	1	0	0	0	0	0	0	0	0
Hainan	0	0	0	0	0	0	0	0	0	0	0	0	0	0	0	0	0	0	1	0	0	0	0	0	0	0	0	0	0	0	0	0
Chongqing	0	0	0	0	0	0	0	0	0	0	0	0	0	0	0	0	0	0	0	0	0	0	0	0	0	0	0	0	0	0	0	0
Sichuan	0	0	0	0	0	0	0	0	0	0	0	0	0	0	0	0	0	0	0	0	0	0	0	1	1	0	0	0	1	0	0	0
Guizhou	0	0	0	0	0	0	0	0	0	0	0	0	0	0	0	0	1	0	0	1	0	0	1	0	1	0	0	1	0	0	0	0
Yunnan	0	0	0	0	0	0	0	0	0	0	0	0	0	0	0	0	0	0	0	0	0	0	1	1	0	0	0	0	0	0	0	0
Tibet	0	0	0	0	0	0	0	0	0	0	0	0	0	0	0	0	0	0	0	0	0	0	0	0	0	0	0	0	1	0	0	0
Shannxi	0	0	0	1	1	0	0	0	0	0	0	0	0	0	0	1	0	0	0	0	0	0	0	0	0	0	0	0	0	0	0	0
Gansu	0	0	0	0	1	0	0	0	0	0	0	0	0	0	0	0	0	0	0	0	0	0	0	1	0	0	0	0	1	0	0	0
Qinghai	0	0	0	0	0	0	0	0	0	0	0	0	0	0	0	0	0	0	0	0	0	0	1	0	0	1	0	1	0	1	1	0
Ningxia	0	0	0	0	1	0	0	0	0	0	0	0	0	0	0	0	0	0	0	0	0	0	0	0	0	0	0	0	1	0	0	0
Xinjiang	0	0	0	0	0	0	0	0	0	0	0	0	0	0	0	0	0	0	0	0	0	0	0	0	0	0	0	0	1	0	0	0
Hong_Kong	0	0	0	0	0	0	0	0	0	0	0	0	1	0	0	0	0	0	1	0	0	0	0	0	0	0	0	0	0	0	0	0
